# Supplementary material for: 3,5,6-Trimethyl­thieno[2,3-d]pyrimidin-4(3H)-one
Source: Acta Crystallogr Sect E Struct Rep Online. 2012 Aug 23;68(Pt 9):o2740. doi: 10.1107/S1600536812035416 (PMC3435752; doi:10.1107/S1600536812035416)
Supplement: Supplementary file 1 [file e-68-o2740-sup1.cif]

##############################################################################
#                                                                            #
# This CIF contains the data in a paper accepted for publication in          #
# Acta Crystallographica Section E. It conforms to the requirements of       #
# Notes for Authors for Acta Crystallographica Section E, and has been       #
# peer reviewed under the auspices of the IUCr Commission on Journals.       #
#                                                                            #
# Full details of the Crystallographic Information File format               #
# are given in the paper "The Crystallographic Information File (CIF):       #
# a New Standard Archive File for Crystallography" by S. R. Hall, F. H.      #
# Allen and I. D. Brown [Acta Cryst. (1991), A47, 655-685].                  #
#                                                                            #
# The current version of the core CIF dictionary is obtainable from          #
# ftp://ftp.iucr.org/pub/cif_core.dic.                                       #
#                                                                            #
# Software is freely available for graphical display of the structure(s)     #
# in this CIF. For information consult the CIF software page                 #
# http://www.iucr.org/resources/cif/software.                                #
#                                                                            #
# This file may be used for bona fide research purposes within the           #
# scientific community so long as proper attribution is given to the journal # 
# article from which it was obtained.                                        #
#                                                                            #
##############################################################################
data_I
_audit_creation_method     SHELXL-97
_chemical_name_systematic
;
3,5,6-Trimethylthieno[2,3-<i>d</i>]pyrimidin-4(3<i>H</i>)-one
;
_chemical_name_common     ?
_chemical_formula_moiety     'C9 H10 N2 O S'
_chemical_formula_sum     'C9 H10 N2 O S'
_chemical_formula_iupac     'C9 H10 N2 O S'
_chemical_formula_weight     194.25
_chemical_melting_point     ?
_symmetry_cell_setting     monoclinic
_symmetry_space_group_name_H-M     'P 21/c'
_symmetry_space_group_name_hall     '-P 2ybc'
loop_
    _symmetry_equiv_pos_as_xyz
    'x, y, z'
    '-x, y+1/2, -z+1/2'
    '-x, -y, -z'
    'x, -y-1/2, z-1/2'
_cell_length_a     8.027(3)
_cell_length_b     10.706(5)
_cell_length_c     10.907(3)
_cell_angle_alpha     90.000
_cell_angle_beta     97.333(3)
_cell_angle_gamma     90.000
_cell_volume     929.7(6)
_cell_formula_units_Z     4
_cell_measurement_reflns_used     185
_cell_measurement_theta_min     4.0711
_cell_measurement_theta_max     43.6963
_cell_measurement_temperature     293(2)
_exptl_crystal_description     Block
_exptl_crystal_colour     colourless
_exptl_crystal_size_max     0.42
_exptl_crystal_size_mid     0.36
_exptl_crystal_size_min     0.28
_exptl_crystal_density_diffrn     1.388
_exptl_crystal_density_meas     ?
_exptl_crystal_density_method     'not measured'
_exptl_crystal_F_000     408
_exptl_absorpt_coefficient_mu     2.769
_exptl_absorpt_correction_type     multi-scan
_exptl_absorpt_process_details     '(CrysAlis PRO; Oxford Diffraction, 2009)'
_exptl_absorpt_correction_T_min     0.324
_exptl_absorpt_correction_T_max     1.000
_exptl_special_details
;
;
_diffrn_ambient_temperature     293(2)
_diffrn_radiation_type     CuK\a
_diffrn_radiation_wavelength     1.54184
_diffrn_radiation_source     'fine-focus sealed tube'
_diffrn_radiation_monochromator     graphite
_diffrn_measurement_device_type     'Oxford Diffraction Xcalibur Ruby'
_diffrn_measurement_method     '\w scans'
_diffrn_detector_area_resol_mean     10.2576
_diffrn_reflns_number     2983
_diffrn_reflns_av_R_equivalents     0.0292
_diffrn_reflns_av_sigmaI/netI     0.0276
_diffrn_reflns_theta_min     5.56
_diffrn_reflns_theta_max     67.15
_diffrn_reflns_theta_full     67.15
_diffrn_measured_fraction_theta_max     0.954
_diffrn_measured_fraction_theta_full     0.954
_diffrn_reflns_limit_h_min     -8
_diffrn_reflns_limit_h_max     9
_diffrn_reflns_limit_k_min     -12
_diffrn_reflns_limit_k_max     12
_diffrn_reflns_limit_l_min     -13
_diffrn_reflns_limit_l_max     11
_diffrn_standards_number     3
_diffrn_standards_interval_count     ?
_diffrn_standards_interval_time     ?
_diffrn_standards_decay_%     ?
_refine_special_details
;
Refinement of <i>F</i>^2^ against ALL reflections. The weighted <i>R</i>-factor
<i>wR</i> and goodness of fit <i>S</i> are based on <i>F</i>^2^, conventional
<i>R</i>-factors <i>R</i> are based on <i>F</i>, with <i>F</i> set to zero for
negative <i>F</i>^2^. The threshold expression of <i>F</i>^2^ >
\s(<i>F</i>^2^) is used only for calculating <i>R</i>-factors(gt) <i>etc</i>.
and is not relevant to the choice of reflections for refinement.
<i>R</i>-factors based on <i>F</i>^2^ are statistically about twice as large
as those based on <i>F</i>, and <i>R</i>- factors based on ALL data will be
even larger.
;
_reflns_number_total     1588
_reflns_number_gt     1208
_reflns_threshold_expression     I>2sigma(I)
_refine_ls_structure_factor_coef     Fsqd
_refine_ls_matrix_type     full
_refine_ls_R_factor_all     0.0685
_refine_ls_R_factor_gt     0.0495
_refine_ls_wR_factor_gt     0.1377
_refine_ls_wR_factor_ref     0.1513
_refine_ls_goodness_of_fit_ref     1.051
_refine_ls_restrained_S_all     1.051
_refine_ls_number_reflns     1588
_refine_ls_number_parameters     122
_refine_ls_number_restraints     0
_refine_ls_hydrogen_treatment     constr
_refine_ls_weighting_scheme     calc
_refine_ls_weighting_details
         'calc w=1/[\s^2^(Fo^2^)+(0.1022P)^2^+0.0132P] where P=(Fo^2^+2Fc^2^)/3'
_atom_sites_solution_hydrogens     geom
_atom_sites_solution_primary     direct
_atom_sites_solution_secondary     difmap
_refine_ls_shift/su_max     0.000
_refine_ls_shift/su_mean     0.000
_refine_diff_density_max     0.273
_refine_diff_density_min     -0.224
_refine_ls_extinction_method     'SHELXL97 (Sheldrick, 2008)'
_refine_ls_extinction_coef     0.0070(14)
_refine_ls_extinction_expression
                                  'Fc^*^=kFc[1+0.001xFc^2^\l^3^/sin(2\q)]^-1/4^'
loop_
    _atom_type_symbol
    _atom_type_description
    _atom_type_scat_dispersion_real
    _atom_type_scat_dispersion_imag
    _atom_type_scat_source
    'C' 'C' 0.0181 0.0091
                         'International Tables Vol C Tables 4.2.6.8 and 6.1.1.4'
    'H' 'H' 0.0000 0.0000
                         'International Tables Vol C Tables 4.2.6.8 and 6.1.1.4'
    'N' 'N' 0.0311 0.0180
                         'International Tables Vol C Tables 4.2.6.8 and 6.1.1.4'
    'O' 'O' 0.0492 0.0322
                         'International Tables Vol C Tables 4.2.6.8 and 6.1.1.4'
    'S' 'S' 0.3331 0.5567
                         'International Tables Vol C Tables 4.2.6.8 and 6.1.1.4'
_computing_data_collection     'CrysAlis PRO (Oxford Diffraction, 2009)'
_computing_cell_refinement     'CrysAlis PRO (Oxford Diffraction, 2009)'
_computing_data_reduction     'CrysAlis PRO (Oxford Diffraction, 2009)'
_computing_structure_solution     'SHELXS97 (Sheldrick, 2008)'
_computing_structure_refinement     'SHELXL97 (Sheldrick, 2008)'
_computing_molecular_graphics     'XP in SHELXTL (Sheldrick, 2008)'
_computing_publication_material     'SHELXL97 (Sheldrick, 2008)'
loop_
    _atom_site_type_symbol
    _atom_site_label
    _atom_site_fract_x
    _atom_site_fract_y
    _atom_site_fract_z
    _atom_site_U_iso_or_equiv
    _atom_site_adp_type
    _atom_site_calc_flag
    _atom_site_refinement_flags
    _atom_site_occupancy
    _atom_site_symmetry_multiplicity
    _atom_site_disorder_assembly
    _atom_site_disorder_group
    C C1 0.3074(3) 0.1156(2) 0.4761(3) 0.0448(7) Uani d . 1 1 . .
    C C2 0.4524(4) 0.1684(3) 0.6555(3) 0.0559(8) Uani d . 1 1 . .
    H H2 0.5198 0.2239 0.7052 0.067 Uiso calc R 1 1 . .
    C C3 0.3198(3) -0.0372(3) 0.6401(2) 0.0467(7) Uani d . 1 1 . .
    C C4 0.2664(3) -0.0020(2) 0.5153(2) 0.0396(6) Uani d . 1 1 . .
    C C5 0.1683(3) -0.0728(2) 0.4196(2) 0.0446(7) Uani d . 1 1 . .
    C C6 0.1362(4) -0.0066(3) 0.3125(2) 0.0498(7) Uani d . 1 1 . .
    C C7 0.4735(4) 0.0352(4) 0.8380(3) 0.0693(10) Uani d . 1 1 . .
    H H7A 0.3808 0.0084 0.8791 0.104 Uiso calc R 1 1 . .
    H H7B 0.5195 0.1109 0.8754 0.104 Uiso calc R 1 1 . .
    H H7C 0.5584 -0.0285 0.8454 0.104 Uiso calc R 1 1 . .
    C C8 0.1125(4) -0.2045(3) 0.4345(3) 0.0615(8) Uani d . 1 1 . .
    H H8A 0.0263 -0.2062 0.4879 0.092 Uiso calc R 1 1 . .
    H H8B 0.2062 -0.2539 0.4699 0.092 Uiso calc R 1 1 . .
    H H8C 0.0690 -0.2379 0.3551 0.092 Uiso calc R 1 1 . .
    C C9 0.0413(4) -0.0454(4) 0.1917(3) 0.0694(9) Uani d . 1 1 . .
    H H9A -0.0690 -0.0091 0.1831 0.104 Uiso calc R 1 1 . .
    H H9B 0.0319 -0.1348 0.1890 0.104 Uiso calc R 1 1 . .
    H H9C 0.0998 -0.0173 0.1254 0.104 Uiso calc R 1 1 . .
    N N1 0.4025(3) 0.2028(2) 0.5443(2) 0.0537(6) Uani d . 1 1 . .
    N N2 0.4153(3) 0.0576(2) 0.7075(2) 0.0505(6) Uani d . 1 1 . .
    O O1 0.2922(3) -0.13487(19) 0.69116(18) 0.0595(6) Uani d . 1 1 . .
    S S1 0.22443(10) 0.14187(7) 0.32561(6) 0.0543(3) Uani d . 1 1 . .
loop_
    _atom_site_aniso_label
    _atom_site_aniso_U_11
    _atom_site_aniso_U_22
    _atom_site_aniso_U_33
    _atom_site_aniso_U_12
    _atom_site_aniso_U_13
    _atom_site_aniso_U_23
    C1 0.0458(16) 0.0418(14) 0.0482(15) 0.0049(11) 0.0116(12) -0.0006(11)
    C2 0.0553(19) 0.0501(17) 0.062(2) 0.0007(13) 0.0055(14) -0.0163(14)
    C3 0.0443(16) 0.0495(16) 0.0468(15) 0.0075(12) 0.0074(12) -0.0022(12)
    C4 0.0368(14) 0.0398(14) 0.0430(14) 0.0064(10) 0.0081(11) 0.0000(10)
    C5 0.0427(16) 0.0448(15) 0.0470(15) 0.0027(11) 0.0083(12) -0.0010(11)
    C6 0.0476(17) 0.0553(17) 0.0458(15) 0.0063(13) 0.0036(12) -0.0013(12)
    C7 0.073(2) 0.088(3) 0.0436(17) 0.0157(18) -0.0037(15) -0.0115(15)
    C8 0.067(2) 0.0505(17) 0.067(2) -0.0105(14) 0.0080(16) -0.0035(14)
    C9 0.072(2) 0.083(2) 0.0512(18) -0.0023(18) -0.0023(15) -0.0075(16)
    N1 0.0568(15) 0.0428(13) 0.0613(16) 0.0001(11) 0.0071(12) -0.0060(11)
    N2 0.0519(14) 0.0564(15) 0.0419(13) 0.0091(11) 0.0006(10) -0.0089(10)
    O1 0.0688(15) 0.0553(13) 0.0531(12) 0.0013(10) 0.0025(10) 0.0164(9)
    S1 0.0631(6) 0.0502(5) 0.0493(5) 0.0040(3) 0.0068(3) 0.0099(3)
_geom_special_details
;
All s.u.'s (except the s.u. in the dihedral angle between two l.s. planes) are
estimated using the full covariance matrix. The cell s.u.'s are taken into
account individually in the estimation of s.u.'s in distances, angles and
torsion angles; correlations between s.u.'s in cell parameters are only used
when they are defined by crystal symmetry. An approximate (isotropic)
treatment of cell s.u.'s is used for estimating s.u.'s involving l.s. planes.
;
loop_
    _geom_bond_atom_site_label_1
    _geom_bond_atom_site_label_2
    _geom_bond_site_symmetry_2
    _geom_bond_distance
    _geom_bond_publ_flag
    C1 N1 . 1.365(4) ?
    C1 C4 . 1.382(4) ?
    C1 S1 . 1.714(3) ?
    C2 N1 . 1.282(4) ?
    C2 N2 . 1.364(4) ?
    C2 H2 . 0.9300 ?
    C3 O1 . 1.218(3) ?
    C3 N2 . 1.419(4) ?
    C3 C4 . 1.424(4) ?
    C4 C5 . 1.441(3) ?
    C5 C6 . 1.362(4) ?
    C5 C8 . 1.495(4) ?
    C6 C9 . 1.494(4) ?
    C6 S1 . 1.739(3) ?
    C7 N2 . 1.461(4) ?
    C7 H7A . 0.9600 ?
    C7 H7B . 0.9600 ?
    C7 H7C . 0.9600 ?
    C8 H8A . 0.9600 ?
    C8 H8B . 0.9600 ?
    C8 H8C . 0.9600 ?
    C9 H9A . 0.9600 ?
    C9 H9B . 0.9600 ?
    C9 H9C . 0.9600 ?
loop_
    _geom_angle_atom_site_label_1
    _geom_angle_atom_site_label_2
    _geom_angle_atom_site_label_3
    _geom_angle_site_symmetry_1
    _geom_angle_site_symmetry_3
    _geom_angle
    _geom_angle_publ_flag
    N1 C1 C4 . . 126.3(3) ?
    N1 C1 S1 . . 122.1(2) ?
    C4 C1 S1 . . 111.6(2) ?
    N1 C2 N2 . . 125.8(3) ?
    N1 C2 H2 . . 117.1 ?
    N2 C2 H2 . . 117.1 ?
    O1 C3 N2 . . 119.6(3) ?
    O1 C3 C4 . . 127.9(3) ?
    N2 C3 C4 . . 112.4(2) ?
    C1 C4 C3 . . 118.9(2) ?
    C1 C4 C5 . . 112.6(2) ?
    C3 C4 C5 . . 128.5(2) ?
    C6 C5 C4 . . 112.0(2) ?
    C6 C5 C8 . . 123.8(3) ?
    C4 C5 C8 . . 124.2(2) ?
    C5 C6 C9 . . 129.1(3) ?
    C5 C6 S1 . . 112.0(2) ?
    C9 C6 S1 . . 118.9(2) ?
    N2 C7 H7A . . 109.5 ?
    N2 C7 H7B . . 109.5 ?
    H7A C7 H7B . . 109.5 ?
    N2 C7 H7C . . 109.5 ?
    H7A C7 H7C . . 109.5 ?
    H7B C7 H7C . . 109.5 ?
    C5 C8 H8A . . 109.5 ?
    C5 C8 H8B . . 109.5 ?
    H8A C8 H8B . . 109.5 ?
    C5 C8 H8C . . 109.5 ?
    H8A C8 H8C . . 109.5 ?
    H8B C8 H8C . . 109.5 ?
    C6 C9 H9A . . 109.5 ?
    C6 C9 H9B . . 109.5 ?
    H9A C9 H9B . . 109.5 ?
    C6 C9 H9C . . 109.5 ?
    H9A C9 H9C . . 109.5 ?
    H9B C9 H9C . . 109.5 ?
    C2 N1 C1 . . 113.8(3) ?
    C2 N2 C3 . . 122.6(2) ?
    C2 N2 C7 . . 119.2(3) ?
    C3 N2 C7 . . 118.2(3) ?
    C1 S1 C6 . . 91.90(13) ?
loop_
    _geom_hbond_atom_site_label_D
    _geom_hbond_atom_site_label_H
    _geom_hbond_atom_site_label_A
    _geom_hbond_site_symmetry_A
    _geom_hbond_distance_DH
    _geom_hbond_distance_HA
    _geom_hbond_distance_DA
    _geom_hbond_angle_DHA
    C2 H2 O1 2_656 0.93 2.32 3.250(4) 172.9
_iucr_refine_instructions_details
;
TITL I
CELL 1.54184 8.027 10.706 10.907 90 97.333 90
ZERR 4 0.003 0.005 0.003 0.000 0.003 0.000
LATT 1
SYMM -X,0.5+Y,0.5-Z
SFAC C H N O S
UNIT 36 40 8 4 4
acta
L.S. 4
PLAN  25
ACTA
EQIV $1 1-x,1/2+y,3/2-z
HTAB  C2 O1_$1
HTAB
BOND $H
BOND
fmap 2
OMIT 0 1 12
mpla S1 C1 N1 C2 N2 C3 C4 C5 C6
WGHT    0.102200    0.013200
EXTI    0.007041
FVAR       7.77440
C1    1    0.307401    0.115585    0.476067    11.00000    0.04581    0.04178 =
         0.04820   -0.00061    0.01159    0.00489
C2    1    0.452358    0.168391    0.655508    11.00000    0.05531    0.05009 =
         0.06165   -0.01628    0.00549    0.00071
AFIX  43
H2    2    0.519808    0.223905    0.705171    11.00000   -1.20000
AFIX   0
C3    1    0.319792   -0.037233    0.640086    11.00000    0.04435    0.04952 =
         0.04676   -0.00222    0.00739    0.00746
C4    1    0.266393   -0.001952    0.515337    11.00000    0.03680    0.03981 =
         0.04297    0.00001    0.00808    0.00639
C5    1    0.168344   -0.072787    0.419576    11.00000    0.04266    0.04483 =
         0.04704   -0.00102    0.00830    0.00269
C6    1    0.136216   -0.006629    0.312485    11.00000    0.04762    0.05534 =
         0.04582   -0.00134    0.00361    0.00634
C7    1    0.473501    0.035173    0.838047    11.00000    0.07295    0.08835 =
         0.04357   -0.01146   -0.00370    0.01574
AFIX 137
H7A   2    0.380800    0.008405    0.879119    11.00000   -1.50000
H7B   2    0.519548    0.110901    0.875419    11.00000   -1.50000
H7C   2    0.558411   -0.028493    0.845410    11.00000   -1.50000
AFIX   0
C8    1    0.112483   -0.204482    0.434454    11.00000    0.06689    0.05046 =
         0.06712   -0.00355    0.00801   -0.01047
AFIX 137
H8A   2    0.026348   -0.206197    0.487935    11.00000   -1.50000
H8B   2    0.206231   -0.253936    0.469867    11.00000   -1.50000
H8C   2    0.068991   -0.237901    0.355115    11.00000   -1.50000
AFIX   0
C9    1    0.041263   -0.045408    0.191718    11.00000    0.07175    0.08277 =
         0.05120   -0.00747   -0.00228   -0.00231
AFIX 137
H9A   2   -0.068951   -0.009075    0.183149    11.00000   -1.50000
H9B   2    0.031900   -0.134787    0.189000    11.00000   -1.50000
H9C   2    0.099825   -0.017281    0.125404    11.00000   -1.50000
AFIX   0
N1    3    0.402471    0.202829    0.544284    11.00000    0.05683    0.04285 =
         0.06126   -0.00595    0.00711    0.00013
N2    3    0.415281    0.057555    0.707461    11.00000    0.05187    0.05641 =
         0.04194   -0.00893    0.00065    0.00911
O1    4    0.292245   -0.134868    0.691160    11.00000    0.06878    0.05527 =
         0.05305    0.01644    0.00255    0.00131
S1    5    0.224427    0.141868    0.325614    11.00000    0.06312    0.05024 =
         0.04935    0.00986    0.00682    0.00399
HKLF 4
REM  I
REM R1 =  0.0495 for   1208 Fo > 4sig(Fo)  and  0.0685 for all   1588 data
REM    122 parameters refined using      0 restraints
END
WGHT      0.1008      0.0000
REM Highest difference peak  0.273,  deepest hole -0.224,  1-sigma level  0.061
Q1    1   0.2676  0.0622  0.5042  11.00000  0.05    0.27
Q2    1   0.2012 -0.0229  0.4851  11.00000  0.05    0.27
Q3    1   0.1156 -0.0318  0.3444  11.00000  0.05    0.23
Q4    1   0.0930 -0.0256  0.2669  11.00000  0.05    0.23
Q5    1   0.3817  0.0122  0.6875  11.00000  0.05    0.23
Q6    1   0.1022 -0.0872  0.1529  11.00000  0.05    0.22
Q7    1   0.4277  0.0918  0.8940  11.00000  0.05    0.22
Q8    1   0.1378 -0.2296  0.5223  11.00000  0.05    0.21
Q9    1  -0.0613 -0.0959  0.2088  11.00000  0.05    0.20
Q10   1   0.3839  0.1542  0.4844  11.00000  0.05    0.18
Q11   1   0.0240  0.0153  0.1339  11.00000  0.05    0.18
Q12   1   0.2828  0.1460  0.4095  11.00000  0.05    0.17
Q13   1  -0.0338 -0.2139  0.3789  11.00000  0.05    0.17
Q14   1  -0.0467 -0.3652  0.3252  11.00000  0.05    0.17
Q15   1   0.0551  0.0036  0.0025  11.00000  0.05    0.17
Q16   1   0.4503 -0.0671  0.8603  11.00000  0.05    0.16
Q17   1   0.4422  0.0798  0.6811  11.00000  0.05    0.16
Q18   1   0.5890  0.0530  0.8852  11.00000  0.05    0.16
Q19   1  -0.0089 -0.3461  0.5269  11.00000  0.05    0.15
Q20   1   0.5962  0.3405  0.6414  11.00000  0.05    0.15
Q21   1  -0.0252 -0.0676  0.0212  11.00000  0.05    0.15
Q22   1   0.1538  0.1307  0.1852  11.00000  0.05    0.15
Q23   1   0.3261 -0.1623  0.7585  11.00000  0.05    0.14
Q24   1   0.3335 -0.1015  0.7585  11.00000  0.05    0.14
Q25   1   0.5804  0.0067  0.9690  11.00000  0.05    0.14
;
data_global
_journal_date_recd_electronic     2012-05-14
_journal_date_accepted     2012-08-10
_journal_name_full     'Acta Crystallographica, Section E'
_journal_year     2012
_journal_volume     68
_journal_issue      9
_journal_page_first     o2740
_journal_page_last     o2740
_journal_paper_category     QO
_journal_paper_doi     10.1107/S1600536812035416
_journal_coeditor_code     AA2064
_publ_contact_author_name     'Khamroqul Khatamov'
_publ_contact_author_address
;
A.Navoiy Samarkand State University. University avenue 15, Samarkand,
Uzbekistan
;
_publ_contact_author_email     'crystal_uz@rambler.ru'
_publ_contact_author_fax     '998712627063'
_publ_contact_author_phone     '998712628906'
_publ_section_title
;
3,5,6-Trimethylthieno[2,3-<i>d</i>]pyrimidin-4(3<i>H</i>)-one
;
loop_
    _publ_author_name
    _publ_author_footnote
    _publ_author_address
    'Khatamov, Khamroqul' .
;
A. Navoiy Samarkand State University. University Avenue 15, Samarkand,
Uzbekistan
;
    'Saitqulov, Fozil' .
;
A. Navoiy Samarkand State University. University Avenue 15, Samarkand,
Uzbekistan
;
    'Ashurov, Jamshid' .
;
Institute of Bioorganic Chemistry
Academy of Sciences of Uzbekistan
H. Abdullaev Str. 83
Tashkent 100125
Uzbekistan
;
    'Shakhidoyatov, Khusnutdin' .
;
S. Yunusov Institute of the Chemistry of Plant Substances
Academy of Sciences of Uzbekistan
H. Abdullaev Str. 83
Tashkent 100125
Uzbekistan
;
