# Supplementary material for: 3,5,6-Trimethyl­thieno[2,3-d]pyrimidin-4(3H)-one
Source: Acta Crystallogr Sect E Struct Rep Online. 2012 Aug 23;68(Pt 9):o2740. doi: 10.1107/S1600536812035416 (PMC3435752; doi:10.1107/S1600536812035416)
Supplement: Supplementary file 2 [file e-68-o2740-Isup2.hkl]

# 
# h,k,l, Fc-squared, Fo-squared, sigma(Fo-squared) and status flag 
# 
data_I
_shelx_title ' I' 
_shelx_refln_list_code          4 
_shelx_F_calc_maximum      149.44 
_exptl_crystal_F_000       408.00 
_reflns_d_resolution_high  0.8366 
 
loop_ 
 _symmetry_equiv_pos_as_xyz 
 'x, y, z' 
 '-x, y+1/2, -z+1/2' 
 '-x, -y, -z' 
 'x, -y-1/2, z-1/2' 
 
_cell_length_a     8.0270 
_cell_length_b    10.7060 
_cell_length_c    10.9070 
_cell_angle_alpha  90.000 
_cell_angle_beta   97.333 
_cell_angle_gamma  90.000 
 
_shelx_F_squared_multiplier     1.000 
 
loop_ 
 _refln_index_h 
 _refln_index_k 
 _refln_index_l 
 _refln_F_squared_calc 
 _refln_F_squared_meas 
 _refln_F_squared_sigma 
 _refln_observed_status 
   1   0   0     1359.36     1114.10      3.87 o 
   2   0   0     1830.74     1629.04      6.52 o 
   3   0   0      168.21      161.09      3.53 o 
   4   0   0      341.33      277.91      4.24 o 
   5   0   0        1.10        0.41      2.73 o 
   6   0   0      119.23      119.60      5.41 o 
   7   0   0       66.39       63.27      5.51 o 
   1   1   0      735.49      657.31      4.16 o 
   2   1   0     2304.17     2194.06     10.41 o 
   3   1   0       27.26       18.14      1.34 o 
   4   1   0     1456.09     1453.09     12.23 o 
   5   1   0      387.90      457.88     11.73 o 
   6   1   0      170.17      180.99      5.27 o 
   7   1   0       22.93       22.89      4.58 o 
   0   2   0     3955.97     4141.16     16.69 o 
   1   2   0        0.25        3.77      0.55 o 
   2   2   0       21.61       25.44      1.35 o 
   3   2   0       22.97       27.02      1.67 o 
   4   2   0        6.96       12.36      1.24 o 
   5   2   0       93.19       89.99      4.22 o 
   6   2   0       81.77       79.11      3.34 o 
   1   3   0       32.23       28.97      1.20 o 
   2   3   0        2.35        2.18      0.81 o 
   3   3   0        5.76        6.20      1.70 o 
   4   3   0      180.88      180.94      3.10 o 
   5   3   0      127.27      140.76      5.81 o 
   6   3   0        0.41        3.18      2.96 o 
   7   3   0       40.56       33.02      5.31 o 
   8   3   0       51.11       31.11      5.14 o 
   0   4   0      103.88      117.29      3.85 o 
   1   4   0       49.36       55.97      2.85 o 
   2   4   0     2065.36     1914.24     15.81 o 
   3   4   0        2.13        3.09      1.27 o 
   4   4   0      688.77      672.17     11.28 o 
   5   4   0       59.73       55.63      3.80 o 
   6   4   0        4.53        1.30      3.28 o 
   7   4   0       68.40       65.63      3.84 o 
   8   4   0       31.83       22.05      4.64 o 
   1   5   0     1476.49     1648.71     13.92 o 
   2   5   0      788.16      817.35     10.47 o 
   3   5   0      438.89      452.42     15.17 o 
   4   5   0       47.32       44.21      2.42 o 
   5   5   0       29.03       24.10      3.76 o 
   6   5   0      104.60       98.72      3.85 o 
   7   5   0       17.06       13.59      3.42 o 
   8   5   0       57.02       46.85      4.42 o 
   0   6   0     1198.54     1180.81     15.00 o 
   1   6   0       10.06       16.18      2.12 o 
   2   6   0      255.03      253.28      7.23 o 
   3   6   0       15.02        9.77      2.28 o 
   4   6   0      167.35      177.66      4.64 o 
   5   6   0        5.97        8.03      3.96 o 
   6   6   0       79.56       72.47      4.93 o 
   7   6   0        1.67       -0.14      3.39 o 
   8   6   0       25.90       24.09      4.04 o 
   1   7   0       26.07       27.37      3.22 o 
   2   7   0      110.98      101.60      5.13 o 
   3   7   0       86.99       84.11      3.28 o 
   4   7   0      283.45      287.92      4.87 o 
   5   7   0       43.05       32.72      5.27 o 
   6   7   0        0.27       -1.43      3.33 o 
   7   7   0        7.96        7.39      2.95 o 
   0   8   0      110.72       97.71      5.66 o 
   1   8   0       44.59       45.02      4.17 o 
   2   8   0      859.34      856.77     10.07 o 
   3   8   0       10.12       13.25      3.39 o 
   4   8   0      208.71      183.45      5.55 o 
   5   8   0       35.04       27.55      3.56 o 
   6   8   0        0.66        3.81      4.01 o 
   7   8   0        2.06        2.71      2.68 o 
   1   9   0       79.85       76.05      4.87 o 
   2   9   0      233.23      207.41      5.19 o 
   3   9   0       98.17       93.37      3.56 o 
   4   9   0      119.06      111.46      3.97 o 
   5   9   0       12.42       17.40      2.98 o 
   6   9   0       30.44       35.46      3.58 o 
   0  10   0       60.79       57.64      4.15 o 
   1  10   0        3.76        1.10      3.90 o 
   2  10   0       33.69       35.69      3.09 o 
   3  10   0        3.85        3.66      3.18 o 
   4  10   0       99.09       98.07      5.67 o 
   5  10   0       34.04       32.82      3.53 o 
   1  11   0        5.12        5.72      3.46 o 
   2  11   0        9.15        7.79      3.22 o 
   3  11   0        0.13        0.71      2.74 o 
   4  11   0        0.48       -1.82      3.03 o 
   1  12   0        3.41        1.00      2.34 o 
   2  12   0        1.92        3.13      2.25 o 
   3  12   0       25.15       15.95      2.60 o 
  -7   1   1      125.57      125.01      5.54 o 
  -6   1   1      286.48      275.37      7.53 o 
  -5   1   1        0.58        0.25      2.06 o 
  -4   1   1       75.84       71.39      2.21 o 
  -3   1   1      450.37      411.75      4.04 o 
  -2   1   1    22331.51    25637.85     46.00 o 
  -1   1   1      290.69      281.75      3.40 o 
   0   1   1     9700.36     8508.92     24.44 o 
   1   1   1       37.21       33.59      0.87 o 
   2   1   1      276.63      248.36      6.76 o 
   3   1   1      135.06      136.59      4.54 o 
   4   1   1       28.25       29.19      1.35 o 
   5   1   1       29.15       38.53      1.45 o 
   6   1   1      164.56      180.42     10.02 o 
  -8   2   1        1.39        8.66      5.52 o 
  -7   2   1      125.87      140.63      4.69 o 
  -6   2   1        9.38        7.48      2.75 o 
  -5   2   1      170.80      181.00      3.57 o 
  -4   2   1      313.11      371.61      6.43 o 
  -3   2   1       78.04       82.84      2.86 o 
  -2   2   1    13631.33    14972.22     36.62 o 
  -1   2   1     1171.37     1118.38      5.96 o 
   0   2   1      213.27      204.52      4.08 o 
   1   2   1       39.41       52.31      4.17 o 
   2   2   1     3634.12     3625.99     13.49 o 
   3   2   1      255.94      258.80      4.53 o 
   4   2   1     1100.05     1205.17     11.40 o 
   5   2   1      198.01      217.60      4.64 o 
   6   2   1      102.91      100.41      5.17 o 
   7   2   1       37.44       45.21      4.97 o 
  -9   3   1       34.84       17.20      4.46 o 
  -8   3   1       54.47       43.98      5.00 o 
  -7   3   1        0.30       -5.23      5.23 o 
  -6   3   1      391.29      411.36      5.92 o 
  -5   3   1       10.80       13.88      2.53 o 
  -4   3   1      189.44      211.75      3.32 o 
  -3   3   1      293.12      316.53     15.79 o 
  -2   3   1      216.77      280.16      3.53 o 
  -1   3   1     1103.75      974.74     36.27 o 
   0   3   1     2734.75     2662.24     17.42 o 
   1   3   1       46.10       32.42      2.07 o 
   2   3   1      103.22       91.95      3.40 o 
   3   3   1      742.03      799.11      5.90 o 
   4   3   1      108.05      109.20      6.41 o 
   5   3   1      221.06      204.21      5.54 o 
   6   3   1       72.05       64.61      4.07 o 
   7   3   1       87.26       70.71     16.98 o 
  -9   4   1        2.37        3.04      4.18 o 
  -8   4   1        2.63       -2.01      4.95 o 
  -7   4   1        1.56        2.13      5.32 o 
  -6   4   1        1.50        0.54      4.65 o 
  -5   4   1      131.23      137.05      5.83 o 
  -4   4   1       84.39      107.14      3.11 o 
  -3   4   1       87.55       91.86      4.51 o 
  -2   4   1      334.94      316.03      6.21 o 
  -1   4   1      738.89      716.77      9.29 o 
   0   4   1      999.17     1214.42     12.99 o 
   1   4   1      156.76      155.47      4.80 o 
   2   4   1      115.91      112.94      2.78 o 
   3   4   1       33.32       36.91      1.85 o 
   4   4   1      649.37      659.36     11.40 o 
   5   4   1      103.63      108.87      3.87 o 
   6   4   1       54.54       76.40      5.56 o 
   7   4   1       19.24       17.64      5.37 o 
   8   4   1        1.28       -1.53      4.73 o 
  -8   5   1        7.70       11.27      4.36 o 
  -7   5   1       34.73       38.18      5.02 o 
  -6   5   1       13.15       20.38      5.56 o 
  -5   5   1       26.36       20.52      3.72 o 
  -4   5   1      208.87      237.86      4.93 o 
  -3   5   1       28.10       32.78      1.90 o 
  -2   5   1        5.30       39.01     20.94 o 
  -1   5   1        0.80        2.09      1.53 o 
   0   5   1      302.97      427.87      8.16 o 
   1   5   1       32.36       27.36      1.98 o 
   2   5   1      336.65      392.17      4.54 o 
   3   5   1       21.38       23.07      1.64 o 
   4   5   1        2.21        2.65      3.51 o 
   5   5   1       32.06       27.64      4.25 o 
   6   5   1      217.93      197.03      7.43 o 
   7   5   1        0.03        0.17      3.39 o 
   8   5   1       74.72       56.16      7.95 o 
  -8   6   1       15.12       18.51      4.25 o 
  -7   6   1        3.46       -3.66      4.76 o 
  -6   6   1      150.16      148.24     14.64 o 
  -5   6   1       31.88       21.79      4.66 o 
  -4   6   1      209.53      220.90      5.19 o 
  -3   6   1      450.95      442.73      6.61 o 
  -2   6   1       10.35       14.57      2.82 o 
  -1   6   1      292.57      305.17      7.67 o 
   0   6   1     2915.42     3304.75     28.69 o 
   1   6   1      377.11      434.65      9.24 o 
   2   6   1      537.50      538.64      7.17 o 
   3   6   1       13.81       15.70      1.89 o 
   4   6   1       41.93       39.43      3.78 o 
   5   6   1       84.79       90.00      5.17 o 
   6   6   1       16.77       12.08      4.19 o 
   7   6   1       25.70       21.74      3.10 o 
   8   6   1       40.35       37.86      5.55 o 
  -7   7   1       14.44       10.92      4.40 o 
  -6   7   1      133.01      131.86      6.88 o 
  -5   7   1       91.42       93.81      5.78 o 
  -4   7   1     1064.68      982.15     14.52 o 
  -3   7   1      118.70      111.25      5.60 o 
  -2   7   1      564.46      556.20     11.60 o 
  -1   7   1      202.33      234.66      8.04 o 
   0   7   1       32.23       44.09      2.49 o 
   1   7   1      212.97      198.16      6.87 o 
   2   7   1      210.46      222.28      7.35 o 
   3   7   1        8.28        5.73      2.46 o 
   4   7   1       10.69       10.97      3.33 o 
   5   7   1        1.62       -2.07      5.04 o 
   6   7   1       27.78       26.33      4.29 o 
   7   7   1       62.95       67.32      3.86 o 
  -7   8   1       17.45       24.93      4.00 o 
  -6   8   1        1.15        3.52      4.36 o 
  -5   8   1       22.70       27.07      9.29 o 
  -4   8   1        1.29        5.75      3.60 o 
  -3   8   1        3.68        5.16      4.60 o 
  -2   8   1       64.69       59.82      4.43 o 
  -1   8   1       24.80       26.62      2.99 o 
   0   8   1      149.16      164.41      6.80 o 
   1   8   1        1.31        2.62      4.83 o 
   2   8   1     1171.00     1096.00     11.48 o 
   3   8   1        6.00       10.13      3.98 o 
   4   8   1      112.45      113.58      4.03 o 
   5   8   1        0.06        3.72      3.35 o 
   6   8   1       16.28       17.99      2.92 o 
   7   8   1        3.71        2.53      2.41 o 
  -6   9   1       11.78       11.98      2.55 o 
  -5   9   1       12.99       13.46      3.31 o 
  -4   9   1       17.69        8.11      5.55 o 
  -3   9   1        7.22        8.45      3.52 o 
  -2   9   1        0.38       -2.79      3.63 o 
  -1   9   1        1.49       -0.80      5.38 o 
   0   9   1       46.00       51.15      5.22 o 
   1   9   1       10.43       10.81      3.36 o 
   2   9   1       55.24       41.57      3.55 o 
   3   9   1      150.88      154.24      3.78 o 
   4   9   1       14.48       11.42      3.35 o 
   5   9   1       38.99       35.00      4.16 o 
   6   9   1       35.12       41.09      3.62 o 
  -5  10   1        0.06        0.92      2.91 o 
  -4  10   1        8.07        9.54      2.33 o 
  -3  10   1       16.04       17.46      3.20 o 
  -2  10   1       29.86       28.59      3.43 o 
  -1  10   1        0.07        3.78      4.78 o 
   0  10   1      161.84      155.75      6.50 o 
   1  10   1       46.89       39.46      3.43 o 
   2  10   1      111.20       96.25      3.56 o 
   3  10   1        7.49        8.17      3.87 o 
   4  10   1       18.14       18.68      6.37 o 
   5  10   1       13.65       12.18      2.38 o 
  -4  11   1       26.35       27.35      2.39 o 
  -3  11   1       37.45       43.60      2.87 o 
  -2  11   1       61.26       58.43      4.05 o 
  -1  11   1        8.20        8.91      3.86 o 
   0  11   1        1.00        4.35      3.89 o 
   1  11   1        7.16        8.42      3.48 o 
   2  11   1        0.04        0.88      1.96 o 
   3  11   1       16.59       15.71      2.34 o 
   4  11   1       18.82       21.30      2.91 o 
  -3  12   1       14.38       20.30      2.58 o 
  -2  12   1       20.94       20.26      2.99 o 
  -1  12   1        9.31        8.95      3.04 o 
   0  12   1       40.28       32.38      3.31 o 
   1  12   1        0.52        0.94      3.54 o 
   2  12   1       70.57       55.60      7.13 o 
  -7   0   2      154.76      176.45      7.59 o 
  -6   0   2       39.97       43.14      3.66 o 
  -5   0   2       12.02       12.76      2.79 o 
  -4   0   2       71.84      102.80      3.67 o 
  -3   0   2     1819.44     1723.78     12.04 o 
  -2   0   2     9514.71     9635.16     25.64 o 
  -1   0   2      531.80      509.73      4.63 o 
   0   0   2     1920.80     1526.58     34.86 o 
   1   0   2      942.11      768.19      5.48 o 
   2   0   2     3833.94     3170.45     13.53 o 
   3   0   2      179.16      162.44      3.44 o 
   4   0   2     1799.56     1984.66     18.29 o 
   5   0   2      153.32      181.81      4.32 o 
   6   0   2      137.54      134.09      6.03 o 
  -7   1   2       27.77       30.68      5.10 o 
  -6   1   2       40.54       61.78     15.13 o 
  -5   1   2       35.73       43.25      2.24 o 
  -4   1   2     2741.23     2696.52     10.68 o 
  -3   1   2      354.34      292.02      3.51 o 
  -2   1   2     8131.68     8615.78     17.20 o 
  -1   1   2       30.66       36.93      0.93 o 
   0   1   2       82.70       82.64      4.67 o 
   1   1   2      234.39      156.40      6.07 o 
   2   1   2      147.74       89.53      3.11 o 
   3   1   2       46.33       48.57      1.40 o 
   4   1   2       46.91       41.91      2.10 o 
   5   1   2       37.26       34.93      2.89 o 
   6   1   2       22.81       21.93      4.30 o 
  -8   2   2        5.30        8.74      5.26 o 
  -7   2   2       19.28       22.86      3.73 o 
  -6   2   2       44.42       41.20      4.57 o 
  -5   2   2        4.66        5.17      1.88 o 
  -4   2   2     2097.12     2320.28     10.24 o 
  -3   2   2       74.59       72.76      2.30 o 
  -2   2   2     1571.22     1694.25      7.49 o 
  -1   2   2      104.91       84.27      1.24 o 
   0   2   2     1596.73     1469.18     12.07 o 
   1   2   2      113.70       88.17      2.98 o 
   2   2   2     1516.71     1445.21     12.62 o 
   3   2   2      122.32      142.18      3.56 o 
   4   2   2       15.94       22.69      1.84 o 
   5   2   2      102.08       85.32      4.70 o 
   6   2   2       21.74       23.27      2.99 o 
   7   2   2        0.00       -3.11      5.38 o 
  -9   3   2       13.19       10.48      4.33 o 
  -8   3   2        0.27       -3.93      4.90 o 
  -7   3   2        0.08        1.54      3.94 o 
  -6   3   2      137.98      143.12      4.36 o 
  -5   3   2      174.09      179.11      4.24 o 
  -4   3   2     2261.26     2242.84     18.36 o 
  -3   3   2        0.56        1.67      2.03 o 
  -2   3   2        2.19        2.35      1.55 o 
  -1   3   2       30.50       29.21      2.17 o 
   0   3   2     2447.02     2465.78     18.07 o 
   1   3   2        1.70        5.03      1.63 o 
   2   3   2      254.13      254.83      5.83 o 
   3   3   2      397.82      474.07      6.75 o 
   4   3   2      290.13      345.43     12.29 o 
   5   3   2       12.20        9.90      2.51 o 
   6   3   2       43.47       39.66      2.90 o 
   7   3   2       82.41       75.44      5.21 o 
  -9   4   2        2.48        3.76      3.89 o 
  -8   4   2        0.31        2.65      4.80 o 
  -7   4   2       29.44       27.56      5.00 o 
  -6   4   2        7.20       11.35      4.32 o 
  -5   4   2      179.04      185.95      4.60 o 
  -4   4   2      207.18      234.56      4.69 o 
  -3   4   2      628.96      599.14      9.29 o 
  -2   4   2      864.17      970.40      7.92 o 
  -1   4   2      257.66      258.13      6.11 o 
   0   4   2      720.40      865.19     11.72 o 
   1   4   2      488.44      498.78      9.06 o 
   2   4   2      887.57      810.91     17.43 o 
   3   4   2      435.32      441.01      7.80 o 
   4   4   2      545.68      506.13     19.74 o 
   5   4   2        0.18        0.04      2.87 o 
   7   4   2        0.85       -0.85      5.06 o 
   8   4   2       48.90        8.55      4.63 o 
  -8   5   2       77.50       91.86      5.16 o 
  -7   5   2        0.59        3.10      5.02 o 
  -6   5   2      308.02      337.27      9.99 o 
  -5   5   2       35.30       35.69      2.84 o 
  -4   5   2      108.00      107.70      3.40 o 
  -3   5   2        8.79        9.08      2.27 o 
  -2   5   2     2759.00     2986.66     15.81 o 
  -1   5   2      150.62      196.24      6.12 o 
   0   5   2      663.52      813.05     11.67 o 
   1   5   2       93.61       98.98      2.88 o 
   2   5   2      422.15      430.23      6.05 o 
   3   5   2      327.50      323.61     20.27 o 
   4   5   2        5.28       22.92      3.46 o 
   5   5   2      377.31      368.28      9.90 o 
   6   5   2        2.02       -0.37      4.53 o 
   7   5   2       14.35       22.29      4.62 o 
   8   5   2        8.44        7.28      4.27 o 
  -8   6   2       18.23       17.88      2.95 o 
  -7   6   2       59.47       77.28      5.20 o 
  -6   6   2      127.91      117.62      6.03 o 
  -5   6   2       23.45       26.64      2.98 o 
  -4   6   2       12.99        9.57      2.54 o 
  -3   6   2      228.21      232.02      4.78 o 
  -2   6   2        0.65        1.67      2.15 o 
  -1   6   2      133.87      120.08      3.60 o 
   0   6   2      130.31      125.39      5.24 o 
   1   6   2        4.71        8.17      2.13 o 
   2   6   2      246.93      261.87      4.46 o 
   3   6   2       14.00       14.68      2.29 o 
   4   6   2        7.24        4.10      3.19 o 
   5   6   2        6.68        8.20      4.41 o 
   6   6   2        0.18       -0.11      4.24 o 
   7   6   2       18.13       20.96      4.23 o 
   8   6   2        3.16        0.15      3.63 o 
  -7   7   2       10.50        7.90      3.30 o 
  -6   7   2      104.09       90.89      5.28 o 
  -4   7   2        1.41        1.81      3.06 o 
  -3   7   2       36.14       47.51      3.89 o 
  -2   7   2       31.38       31.84      2.62 o 
  -1   7   2        2.89        7.37      2.51 o 
   0   7   2        5.64       11.53      3.59 o 
   1   7   2       92.40       91.11      3.36 o 
   2   7   2       70.90       83.64      3.24 o 
   3   7   2       10.33        7.70      2.10 o 
   4   7   2       29.73       20.22      3.30 o 
   5   7   2        1.23       -0.80      3.12 o 
   6   7   2        0.90        2.70      4.31 o 
   7   7   2        2.32        2.94      2.50 o 
  -7   8   2       16.72       13.15      4.11 o 
  -6   8   2       17.36       11.75      4.26 o 
  -5   8   2      104.81      101.77      7.76 o 
  -4   8   2      111.76       97.18      5.80 o 
  -3   8   2       62.65       66.45      4.52 o 
  -2   8   2       94.35       87.94      9.02 o 
  -1   8   2      267.04      269.51      7.16 o 
   0   8   2       45.79       40.96      4.32 o 
   1   8   2        2.92        6.04      3.26 o 
   2   8   2        6.12        6.24      3.04 o 
   3   8   2       96.35       83.07      5.13 o 
   4   8   2       13.47       12.76      2.67 o 
   5   8   2        0.85        2.46      2.64 o 
   6   8   2        4.28        1.66      3.56 o 
   7   8   2        3.59        3.53      2.19 o 
  -6   9   2       61.45       64.62      3.74 o 
  -5   9   2        7.55        1.35      3.84 o 
  -4   9   2      204.71      207.50      4.23 o 
  -3   9   2        1.09        0.62      3.66 o 
  -2   9   2      105.80      109.95      5.55 o 
  -1   9   2       20.12       29.47      4.67 o 
   0   9   2      834.67      838.05     15.37 o 
   1   9   2        3.78        3.06      3.28 o 
   2   9   2      203.20      194.99      6.88 o 
   3   9   2       48.88       41.40      2.81 o 
   4   9   2        8.45        3.29      2.61 o 
   5   9   2       60.83       61.66      2.50 o 
   6   9   2       25.07       23.25      3.04 o 
  -5  10   2       35.33       40.32      2.34 o 
  -4  10   2        3.88        2.94      3.15 o 
  -3  10   2       30.35       34.45      3.33 o 
  -2  10   2       27.77       25.34      3.39 o 
  -1  10   2        2.91        3.98      4.47 o 
   0  10   2      424.42      411.10     10.19 o 
   1  10   2       62.50       73.49      4.47 o 
   2  10   2       51.01       50.97      3.49 o 
   3  10   2      112.92      111.06      2.99 o 
   4  10   2      126.22      139.11      3.09 o 
   5  10   2        9.27       10.01      2.57 o 
  -4  11   2        3.92        1.94      2.35 o 
  -3  11   2        0.89        1.81      3.31 o 
  -2  11   2        8.26        7.73      3.67 o 
  -1  11   2       12.11       10.15      4.07 o 
   0  11   2        0.12       -0.25      3.66 o 
   1  11   2      106.46      106.70      4.98 o 
   2  11   2       54.71       54.15      2.72 o 
   3  11   2        0.11        0.92      1.97 o 
   4  11   2        2.20        3.11      1.80 o 
  -3  12   2        0.02       -0.79      2.81 o 
  -2  12   2       10.51        2.91      4.15 o 
  -1  12   2        0.15       -1.00      2.84 o 
   0  12   2        2.53        1.91      2.89 o 
   1  12   2        5.83        0.73      2.32 o 
   2  12   2       27.30       21.91      1.70 o 
  -8   1   3        4.48        3.34      5.39 o 
  -7   1   3        0.15       -3.59      3.80 o 
  -6   1   3       27.43       23.62      2.78 o 
  -5   1   3       36.49       37.99      1.80 o 
  -4   1   3      263.21      291.80      3.66 o 
  -3   1   3       68.69       65.73      1.90 o 
  -2   1   3     1501.99     1437.50     17.62 o 
  -1   1   3        7.92       12.76      1.05 o 
   0   1   3      450.33      387.25     17.71 o 
   1   1   3      173.26      153.18      3.98 o 
   2   1   3     1462.54     1233.11     24.83 o 
   3   1   3      229.29      247.25      3.98 o 
   4   1   3        0.43        2.22      2.02 o 
   5   1   3      178.24      205.48     13.29 o 
   6   1   3        0.10        0.88      3.78 o 
   7   1   3        3.64       -0.97      3.89 o 
  -9   2   3        7.43        0.47      4.52 o 
  -8   2   3       61.87       63.18      5.23 o 
  -7   2   3       52.68       57.45      9.43 o 
  -6   2   3      395.54      391.23     10.13 o 
  -5   2   3      575.94      596.00      7.64 o 
  -4   2   3     1499.05     1612.56     19.13 o 
  -3   2   3      330.21      277.81      5.58 o 
  -2   2   3      364.01      357.99      6.36 o 
  -1   2   3      373.61      354.51      6.46 o 
   0   2   3      582.40      552.03      8.02 o 
   1   2   3       40.15       38.88      2.35 o 
   2   2   3     1590.44     1466.81     15.37 o 
   3   2   3      112.37      146.87      4.51 o 
   4   2   3      911.47      909.53      9.36 o 
   5   2   3      299.44      291.11      8.91 o 
   6   2   3      286.17      274.73     22.10 o 
   7   2   3       32.49       35.08      5.63 o 
  -9   3   3        9.35        7.87      4.19 o 
  -8   3   3        3.58        9.22      5.02 o 
  -7   3   3       40.55       51.45      4.08 o 
  -6   3   3      490.98      519.20     11.75 o 
  -5   3   3        2.22        1.14      3.09 o 
  -4   3   3     4378.53     4915.26     28.64 o 
  -3   3   3      491.24      453.15      7.66 o 
  -2   3   3      172.37      133.89      4.31 o 
  -1   3   3       12.24       12.52      2.11 o 
   0   3   3     2606.71     2547.17     19.67 o 
   1   3   3      314.00      321.74      7.05 o 
   2   3   3     1117.35     1183.79     10.00 o 
   3   3   3       41.09       31.60      1.52 o 
   4   3   3      604.91      649.40      8.30 o 
   5   3   3       67.29       66.51      4.63 o 
   6   3   3        9.93       -2.11      5.37 o 
   7   3   3       82.78       83.34      5.79 o 
  -9   4   3       17.97       22.24      4.33 o 
  -8   4   3       67.25       83.73      4.99 o 
  -7   4   3       40.24       29.27      3.69 o 
  -6   4   3      249.24      246.74      8.46 o 
  -5   4   3        5.63        4.30      2.62 o 
  -4   4   3       81.65       75.67      4.06 o 
  -3   4   3       20.79       15.50      2.17 o 
  -2   4   3      351.12      459.34      7.23 o 
  -1   4   3        1.31        2.88      2.46 o 
   0   4   3      835.03      948.70     11.59 o 
   1   4   3      573.73      589.44      9.11 o 
   2   4   3       18.50       22.27      1.73 o 
   3   4   3      616.78      649.10      8.03 o 
   4   4   3       10.23       13.34      2.42 o 
   5   4   3        6.44        4.44      2.83 o 
   6   4   3        8.63        7.06      3.35 o 
   7   4   3        1.98        1.93      4.71 o 
  -8   5   3       66.75       67.07      5.42 o 
  -7   5   3        2.42        5.91      5.02 o 
  -5   5   3       45.33       44.00      5.49 o 
  -4   5   3       24.30       29.39      2.25 o 
  -3   5   3        6.34        7.92      2.63 o 
  -2   5   3      450.04      470.59      6.42 o 
  -1   5   3      135.14      165.63      3.72 o 
   0   5   3      269.00      247.49      6.74 o 
   1   5   3      371.84      455.05      9.00 o 
   2   5   3       72.47       54.44      4.01 o 
   3   5   3        0.34        0.47      2.26 o 
   4   5   3      140.07      121.96      4.04 o 
   5   5   3       60.55       56.76      4.12 o 
   6   5   3       54.59       54.95      4.23 o 
   7   5   3       17.03       27.73      4.29 o 
   8   5   3        4.60       -4.02      4.14 o 
  -8   6   3       65.82       69.97      3.11 o 
  -7   6   3       14.53       20.88      3.39 o 
  -6   6   3       63.08       68.04      5.23 o 
  -5   6   3       21.69       17.64      3.00 o 
  -4   6   3       71.42       77.85      2.76 o 
  -3   6   3        7.84       10.70      1.94 o 
  -2   6   3        1.20       -0.70      2.35 o 
  -1   6   3       58.50       51.32      2.50 o 
   0   6   3        0.99        2.46      3.09 o 
   1   6   3      184.91      193.06     13.68 o 
   2   6   3       71.49       61.51      2.79 o 
   3   6   3      182.94      169.71      4.53 o 
   4   6   3      541.15      491.23     29.17 o 
   5   6   3        6.41        9.49      2.86 o 
   6   6   3       56.62       49.69      3.24 o 
   7   6   3        1.80        1.58      3.54 o 
  -7   7   3       28.56       29.37      4.48 o 
  -6   7   3        0.87        4.72      3.50 o 
  -5   7   3      100.07       76.30      6.09 o 
  -4   7   3      166.78      159.10      4.50 o 
  -3   7   3      141.68      137.26      7.95 o 
  -2   7   3      826.00      856.37     16.27 o 
  -1   7   3        5.83        3.50      3.97 o 
   0   7   3      842.22      931.41     15.21 o 
   1   7   3      209.87      213.16     11.70 o 
   2   7   3       10.72        9.10      2.39 o 
   3   7   3       80.14       72.70      3.29 o 
   4   7   3        1.45        0.00      5.04 o 
   5   7   3       16.41       14.77      2.61 o 
   6   7   3       10.40       11.97      3.00 o 
   7   7   3       26.92       31.37      3.35 o 
  -7   8   3       23.92       23.28      2.78 o 
  -6   8   3       54.51       54.15      3.13 o 
  -5   8   3       75.91       73.66      6.02 o 
  -4   8   3        9.82        7.69      4.64 o 
  -3   8   3       23.73       37.12      4.37 o 
  -2   8   3        0.03        2.68      3.33 o 
  -1   8   3       77.58       75.06      5.02 o 
   0   8   3       81.82       90.93      3.57 o 
   1   8   3      138.57      129.76      5.39 o 
   2   8   3        7.57        3.98      2.86 o 
   3   8   3       34.36       31.03      7.23 o 
   4   8   3      206.76      202.22      6.31 o 
   5   8   3       97.73      107.79      3.10 o 
   6   8   3       55.66       60.85      2.72 o 
  -6   9   3        6.70        2.79      3.79 o 
  -5   9   3        0.53       -1.59      3.13 o 
  -4   9   3        6.38        3.05      3.09 o 
  -3   9   3       37.22       32.13      3.75 o 
  -2   9   3       41.95       48.33      5.84 o 
  -1   9   3       65.95       53.72      5.40 o 
   0   9   3      185.90      201.07      7.56 o 
   1   9   3      140.70      125.13      5.72 o 
   2   9   3       31.24       33.75      3.55 o 
   3   9   3        5.82        9.99      4.97 o 
   4   9   3       99.89      107.34      3.59 o 
   5   9   3        0.32       -0.22      2.30 o 
   6   9   3       40.39       33.69      3.17 o 
  -5  10   3        3.46        4.64      3.39 o 
  -4  10   3        3.62        5.09      2.68 o 
  -3  10   3       23.17       26.01      2.64 o 
  -2  10   3       74.24       75.48      4.74 o 
  -1  10   3       12.60       17.83      4.07 o 
   0  10   3        0.99        5.50      4.50 o 
   1  10   3        2.16        3.66      4.08 o 
   2  10   3       67.27       64.40      4.37 o 
   3  10   3       36.61       37.98      4.07 o 
   4  10   3       26.43       24.43      2.54 o 
   5  10   3        0.47       -0.94      2.26 o 
  -4  11   3       43.80       39.73      2.19 o 
  -3  11   3       11.88        8.53      3.63 o 
  -2  11   3      286.60      285.49      7.66 o 
  -1  11   3        0.26       -1.54      2.85 o 
   0  11   3      129.85      132.67      5.40 o 
   1  11   3        1.77        0.86      2.67 o 
   2  11   3      128.74      130.39      3.71 o 
   3  11   3        0.15        1.36      1.95 o 
   4  11   3       46.71       42.92      3.02 o 
  -2  12   3       11.21       14.52      3.15 o 
  -1  12   3      103.11      103.76      6.70 o 
   0  12   3        0.60       -0.05      2.13 o 
   1  12   3       36.96       40.67      1.79 o 
   2  12   3       17.90       17.40      1.98 o 
  -7   0   4       38.02       42.56      7.19 o 
  -6   0   4       72.91       81.40      4.53 o 
  -5   0   4       74.28       59.89      2.56 o 
  -4   0   4     1012.51     1070.44      9.10 o 
  -3   0   4        8.00        7.82      1.95 o 
  -2   0   4       51.67       42.72      2.25 o 
  -1   0   4        3.69        3.03      1.53 o 
   0   0   4      150.21      144.78      2.85 o 
   1   0   4        3.99        1.61      1.07 o 
   2   0   4      389.39      534.11      8.66 o 
   3   0   4     1746.97     1842.79     18.06 o 
   4   0   4      446.36      471.00     10.11 o 
   5   0   4       52.91       72.07      4.49 o 
   6   0   4      392.38      419.79     11.25 o 
   7   0   4      322.51      335.98      9.62 o 
  -8   1   4        1.00        2.69      5.32 o 
  -7   1   4       37.95       35.96      8.09 o 
  -5   1   4      326.76      338.77      4.76 o 
  -4   1   4        4.84        6.36      2.29 o 
  -3   1   4      185.73      176.28      6.02 o 
  -2   1   4      672.83      614.49      8.53 o 
  -1   1   4      248.66      217.04      5.12 o 
   0   1   4     4171.54     3646.69     15.04 o 
   1   1   4      320.88      322.72      3.46 o 
   2   1   4     1579.13     1696.77     11.06 o 
   3   1   4        4.13        4.24      1.47 o 
   4   1   4      213.00      197.40     15.36 o 
   5   1   4        1.30        2.30      4.42 o 
   6   1   4       58.88       62.41      5.36 o 
   7   1   4       18.08       19.47      3.40 o 
   8   1   4       42.86       40.09      4.21 o 
  -9   2   4       12.54        6.30      4.51 o 
  -8   2   4        0.03        4.70      4.97 o 
  -7   2   4        1.07        4.29      6.50 o 
  -5   2   4       14.32       10.80      2.15 o 
  -4   2   4      235.59      248.74      6.35 o 
  -3   2   4       14.96       18.55      1.96 o 
  -2   2   4      211.48      186.26      5.15 o 
  -1   2   4        0.12        1.89      2.07 o 
   0   2   4        8.63        8.17      0.98 o 
   1   2   4      115.15      133.99      2.73 o 
   2   2   4      791.63     1026.96     37.75 o 
   3   2   4        5.26       10.35      1.68 o 
   4   2   4       11.68       20.25      3.31 o 
   5   2   4       35.14       35.09      2.92 o 
   6   2   4       28.55       29.02      4.33 o 
   7   2   4       13.05       14.22      5.03 o 
   8   2   4       29.41       29.98      4.63 o 
  -9   3   4        5.45        6.85      3.03 o 
  -8   3   4       12.22        9.89      4.79 o 
  -7   3   4      144.65      145.18      4.98 o 
  -6   3   4      160.27      158.96      4.67 o 
  -5   3   4       40.47       35.35      3.12 o 
  -4   3   4      273.15      228.38      6.44 o 
  -3   3   4       41.87       57.62      3.04 o 
  -2   3   4      139.97      176.13      4.55 o 
  -1   3   4       36.88       50.35      2.01 o 
   0   3   4      350.69      345.57      7.59 o 
   1   3   4      661.06      824.41     11.17 o 
   2   3   4      493.35      504.59      9.42 o 
   3   3   4       39.03       41.98      2.24 o 
   4   3   4      504.82      490.22     11.03 o 
   5   3   4       20.24       17.97      5.41 o 
   6   3   4        7.65        8.16      3.39 o 
   7   3   4        3.32       11.65      4.46 o 
   8   3   4        0.31        2.25      4.61 o 
  -8   4   4      201.02      202.71      7.41 o 
  -7   4   4       18.04       20.61      3.69 o 
  -6   4   4      881.58      917.92     11.09 o 
  -5   4   4        2.12        0.29      3.69 o 
  -4   4   4      440.84      390.67      8.72 o 
  -3   4   4       12.59        5.72      2.34 o 
  -2   4   4      482.02      521.78      6.40 o 
  -1   4   4       20.31       27.75      1.73 o 
   0   4   4       32.11       39.95      3.67 o 
   2   4   4       61.13       57.02      2.45 o 
   3   4   4      482.04      509.12     20.41 o 
   4   4   4       12.85        8.39      3.68 o 
   5   4   4      242.64      237.53      5.65 o 
   6   4   4       88.89       85.34      3.59 o 
   7   4   4       21.51       28.28      4.86 o 
  -8   5   4        7.17        7.47      2.99 o 
  -7   5   4       14.32       18.21      3.03 o 
  -6   5   4      137.73      142.12     10.48 o 
  -5   5   4      141.29      130.80      4.24 o 
  -4   5   4       23.05       17.58      2.38 o 
  -3   5   4        6.50        8.48      3.06 o 
  -2   5   4     1137.34     1192.43     20.30 o 
  -1   5   4      184.01      195.94      4.97 o 
   0   5   4      358.70      381.74      8.49 o 
   1   5   4      331.39      392.78      6.32 o 
   2   5   4      683.39      601.33     11.96 o 
   3   5   4        0.13       -0.55      3.67 o 
   4   5   4      209.29      183.82      7.34 o 
   5   5   4       42.92       41.08      3.10 o 
   6   5   4      166.47      170.59      4.78 o 
   7   5   4       11.27       13.89      4.20 o 
  -8   6   4       20.49       12.36      4.74 o 
  -7   6   4        0.36        1.91      3.34 o 
  -6   6   4       14.86       12.92      5.10 o 
  -5   6   4        2.29       -0.46      6.22 o 
  -4   6   4      139.03      148.41      5.91 o 
  -3   6   4       18.20       25.07      2.81 o 
  -2   6   4       45.70       39.82      2.44 o 
  -1   6   4      852.62      891.02     17.49 o 
   0   6   4       76.71       81.87      4.55 o 
   1   6   4      228.26      230.16      5.27 o 
   2   6   4      166.79      153.32      6.57 o 
   3   6   4       49.50       43.27      3.16 o 
   4   6   4       68.11       62.76      4.63 o 
   5   6   4        4.46        3.64      2.40 o 
   6   6   4        6.28        5.68      3.20 o 
   7   6   4       17.91       13.14      2.53 o 
  -7   7   4        0.01        1.74      4.17 o 
  -6   7   4        0.18        4.21      3.29 o 
  -5   7   4        1.01        3.76      3.67 o 
  -4   7   4        6.29       10.30      4.97 o 
  -3   7   4       21.07       17.62      2.70 o 
  -2   7   4       26.82       25.56      2.42 o 
  -1   7   4        2.91        7.59      4.02 o 
   0   7   4       17.49       13.22      3.68 o 
   1   7   4        4.19        8.17      2.91 o 
   2   7   4        4.37        0.81      2.89 o 
   3   7   4       29.77       32.98      4.39 o 
   4   7   4       12.96       14.84      3.24 o 
   5   7   4       51.89       56.46      3.55 o 
   6   7   4       10.81       10.88      2.75 o 
  -7   8   4        2.90        4.06      3.52 o 
  -6   8   4       29.60       31.07      3.88 o 
  -5   8   4       18.01       18.47      3.15 o 
  -4   8   4       54.52       50.95      3.51 o 
  -3   8   4        6.15       -2.30      5.59 o 
  -2   8   4       58.83       58.16      5.21 o 
  -1   8   4      155.35      150.25      6.83 o 
   0   8   4       42.63       42.53      7.93 o 
   1   8   4      199.27      201.63      7.48 o 
   2   8   4      381.35      405.89     10.73 o 
   3   8   4        5.34        4.05      3.40 o 
   4   8   4      176.22      163.49      5.77 o 
   5   8   4       83.53       89.49      2.72 o 
   6   8   4        1.03        1.62      1.97 o 
  -6   9   4        0.03        2.95      2.47 o 
  -5   9   4       28.10       29.34      2.59 o 
  -4   9   4       72.78       66.85      5.72 o 
  -3   9   4        1.66       -0.38      4.67 o 
  -2   9   4       82.97       71.80      5.60 o 
  -1   9   4        6.77        4.07      4.67 o 
   0   9   4      111.85      102.10      3.92 o 
   1   9   4       18.76       20.10      4.48 o 
   2   9   4      231.66      227.78      8.07 o 
   3   9   4        4.32        4.01      3.11 o 
   4   9   4      343.54      367.63      6.60 o 
   5   9   4        0.66       -0.09      2.53 o 
  -5  10   4       15.97       16.30      3.00 o 
  -4  10   4       37.81       30.77      3.76 o 
  -3  10   4      120.49      114.75      5.14 o 
  -2  10   4      243.41      258.23      7.83 o 
  -1  10   4       14.71       12.83      3.96 o 
   0  10   4      110.75      117.41      3.96 o 
   1  10   4        0.44       -2.96      2.96 o 
   2  10   4        0.60       -1.11      3.03 o 
   3  10   4       53.48       56.26      2.88 o 
   4  10   4       10.34        6.71      2.51 o 
  -4  11   4       25.14       24.16      3.22 o 
  -3  11   4        3.90        1.67      3.22 o 
  -2  11   4      103.87      117.57      3.87 o 
  -1  11   4       75.26       82.77      3.11 o 
   0  11   4        1.04        2.62      2.45 o 
   1  11   4        0.85        3.12      2.72 o 
   2  11   4       19.70       20.47      2.33 o 
   3  11   4        0.05       -0.05      1.69 o 
  -1  12   4        6.40        9.11      2.60 o 
   0  12   4        1.83        2.70      1.93 o 
   1  12   4        0.06        1.03      2.86 o 
  -9   1   5       18.84       19.82      4.62 o 
  -8   1   5       18.04       19.47      4.84 o 
  -7   1   5       47.91       51.79      3.27 o 
  -6   1   5        0.39       -4.87      4.87 o 
  -5   1   5       70.34       80.19      3.00 o 
  -4   1   5       13.09       13.33      2.55 o 
  -3   1   5       52.72       48.87      4.13 o 
  -2   1   5      409.07      410.51      5.37 o 
  -1   1   5      295.24      355.61      4.81 o 
   0   1   5     1584.17     1913.91     44.86 o 
   1   1   5      421.35      528.13     10.57 o 
   2   1   5     1641.35     1883.83     12.99 o 
   3   1   5       51.68       51.13      3.14 o 
   4   1   5      145.86      140.93      6.23 o 
   5   1   5       45.49       39.43      2.69 o 
   6   1   5      405.12      415.14     13.34 o 
   7   1   5      210.11      219.63      7.90 o 
  -9   2   5       11.12       11.57      4.02 o 
  -8   2   5       27.12       38.58      4.82 o 
  -7   2   5       31.05       27.58      7.33 o 
  -6   2   5      282.63      287.80      8.56 o 
  -5   2   5       49.90       45.37      2.63 o 
  -4   2   5      310.91      332.83      7.79 o 
  -3   2   5       25.28       31.30      2.41 o 
  -2   2   5     1443.73     1387.63     12.47 o 
  -1   2   5      275.59      301.66      3.91 o 
   0   2   5      742.96      820.15      8.41 o 
   1   2   5     1279.31     1465.56     10.64 o 
   2   2   5      338.80      358.64      8.38 o 
   3   2   5       26.16       25.05      3.35 o 
   4   2   5      143.24      135.47     11.40 o 
   5   2   5      271.52      257.05      8.76 o 
   6   2   5       10.82       10.66      4.21 o 
   7   2   5       17.23       14.23      4.71 o 
   8   2   5        0.08       -2.09      4.13 o 
  -8   3   5       99.00       89.94      3.96 o 
  -7   3   5       87.06       90.38      3.93 o 
  -6   3   5      267.76      271.97      6.19 o 
  -5   3   5       44.95       49.14      3.71 o 
  -4   3   5       59.46       65.22      3.80 o 
  -3   3   5       43.72       35.90      2.58 o 
  -2   3   5      394.24      416.12      9.55 o 
  -1   3   5       65.00       53.26      2.58 o 
   0   3   5      489.31      460.25      6.52 o 
   1   3   5      202.32      217.44      4.51 o 
   2   3   5       80.99       68.15      4.87 o 
   3   3   5      263.34      237.76     14.26 o 
   4   3   5      620.02      557.22     13.14 o 
   5   3   5        0.16        0.75      2.86 o 
   6   3   5       89.07      103.74      3.78 o 
   7   3   5       28.43       31.40      4.48 o 
  -8   4   5      138.67      135.83      3.49 o 
  -7   4   5        3.24        3.75      3.73 o 
  -6   4   5       64.19       73.66      5.96 o 
  -5   4   5        0.82        2.00      3.85 o 
  -4   4   5       12.20        8.54      3.13 o 
  -3   4   5       31.58       29.20      2.82 o 
  -2   4   5       79.20       87.64      2.82 o 
  -1   4   5       74.64       77.86      2.82 o 
   0   4   5      217.15      220.62      4.56 o 
   1   4   5        5.37       13.06      2.08 o 
   2   4   5       15.23       14.66      3.25 o 
   3   4   5       98.63      101.31      3.63 o 
   4   4   5        2.16        0.90      4.26 o 
   5   4   5        8.04        3.94      2.83 o 
   6   4   5       42.36       47.53      3.27 o 
   7   4   5       49.09       61.72      4.09 o 
  -8   5   5      123.68      118.66      4.31 o 
  -7   5   5        2.15        2.11      2.88 o 
  -6   5   5        2.48        0.72      4.08 o 
  -5   5   5        0.97        1.12      2.62 o 
  -4   5   5       10.73       19.75      7.23 o 
  -3   5   5       69.78       85.66      4.29 o 
  -2   5   5       14.78       21.68      2.50 o 
  -1   5   5      115.02      125.10      5.85 o 
   0   5   5       15.61       14.24      3.14 o 
   1   5   5        0.01       -1.76      3.36 o 
   2   5   5       58.88       66.88      4.26 o 
   3   5   5       24.67       22.02      4.15 o 
   5   5   5       10.12        9.09      2.58 o 
   6   5   5        0.17        0.61      3.04 o 
   7   5   5       21.74       18.58      3.67 o 
  -8   6   5       84.08       91.60      4.19 o 
  -7   6   5       28.54       19.45      4.48 o 
  -6   6   5       35.73       37.92     10.07 o 
  -5   6   5        2.51        3.70      2.63 o 
  -4   6   5      498.94      497.49      6.41 o 
  -3   6   5        2.70        5.80      3.85 o 
  -2   6   5      121.09      131.78      3.61 o 
  -1   6   5       11.80       18.27      2.73 o 
   0   6   5        9.11       11.68      4.03 o 
   1   6   5       46.19       46.45      3.92 o 
   2   6   5        4.81        4.46      3.67 o 
   3   6   5      477.57      439.50     11.24 o 
   4   6   5       52.64       48.44      3.62 o 
   5   6   5       40.57       44.20      2.52 o 
   6   6   5        0.86        2.78      4.44 o 
   7   6   5       35.01       38.32      3.40 o 
  -7   7   5        6.01       14.01      3.90 o 
  -6   7   5        8.63        9.77      3.36 o 
  -5   7   5        0.98       -0.43      3.15 o 
  -4   7   5       25.70       28.81      4.01 o 
  -3   7   5      384.77      370.39      7.62 o 
  -2   7   5       34.26       28.19      3.10 o 
  -1   7   5      516.22      517.88     11.81 o 
   0   7   5      826.76      823.43     14.60 o 
   1   7   5       20.45       18.09      2.99 o 
   2   7   5     1319.02     1336.81     19.60 o 
   3   7   5       36.33       43.77      3.48 o 
   4   7   5      140.89      131.00      7.56 o 
   5   7   5       15.71       17.52      2.44 o 
   6   7   5        5.19        5.42      3.43 o 
  -6   8   5       29.63       34.69      3.43 o 
  -5   8   5       17.15       15.02      3.08 o 
  -4   8   5       89.13       85.10      3.66 o 
  -3   8   5       79.03       78.79      3.60 o 
  -2   8   5      263.69      250.46      7.81 o 
  -1   8   5        0.15       -0.98      4.60 o 
   0   8   5       11.43       19.14      3.14 o 
   1   8   5       19.00       24.92      4.28 o 
   2   8   5      244.36      233.58      4.48 o 
   3   8   5        4.82        8.60      2.96 o 
   4   8   5       16.17       18.79      3.00 o 
   5   8   5       22.94       29.19      2.58 o 
  -6   9   5        0.43        0.48      2.27 o 
  -5   9   5       15.62       14.91      2.80 o 
  -4   9   5        0.10        0.72      2.99 o 
  -3   9   5       16.50       17.06      3.21 o 
  -2   9   5       79.64       82.91      5.19 o 
  -1   9   5       18.39       15.56      3.56 o 
   0   9   5       79.14       78.34      8.37 o 
   1   9   5        9.01        8.29      3.55 o 
   2   9   5       10.87       16.35      2.74 o 
   3   9   5        1.67        2.68      2.72 o 
   4   9   5       15.14       18.53      2.53 o 
   5   9   5       16.81       16.98      2.17 o 
  -5  10   5        0.01        0.49      3.00 o 
  -4  10   5        0.09        1.64      3.27 o 
  -3  10   5       10.09       13.40      3.90 o 
  -2  10   5        0.10       -3.11      4.09 o 
  -1  10   5       10.87        7.32      3.47 o 
   0  10   5        7.19        7.05      2.87 o 
   1  10   5        0.90       -0.69      2.13 o 
   2  10   5        0.79        0.43      3.07 o 
   3  10   5       10.76        9.90      2.43 o 
   4  10   5        1.54        1.49      2.18 o 
  -3  11   5        5.93        8.53      3.12 o 
  -2  11   5        4.04        2.10      3.18 o 
  -1  11   5        0.18       -1.27      2.47 o 
   0  11   5       24.66       25.03      3.20 o 
   1  11   5       12.74       14.01      2.12 o 
   2  11   5       46.89       48.45      2.03 o 
  -8   0   6       91.91      113.04      5.41 o 
  -7   0   6       93.64      102.44      6.70 o 
  -6   0   6        6.28        2.04      4.91 o 
  -5   0   6       76.08       69.52      4.23 o 
  -4   0   6      851.78      792.53     12.69 o 
  -3   0   6      225.33      206.52      4.42 o 
  -2   0   6     2201.64     2449.88     21.53 o 
  -1   0   6      296.99      345.85      4.51 o 
   0   0   6     4422.19     4824.63     26.14 o 
   1   0   6      113.88      158.39      5.45 o 
   2   0   6        1.25       -2.47      2.94 o 
   3   0   6      121.65      118.54      5.71 o 
   4   0   6      758.99      745.74      9.66 o 
   5   0   6      130.08      128.37      6.05 o 
   6   0   6       90.88      100.38      5.64 o 
  -8   1   6       71.42       75.40      3.49 o 
  -7   1   6        6.67        7.11      3.07 o 
  -6   1   6       45.27       47.35      3.19 o 
  -5   1   6        2.21        6.46      2.86 o 
  -4   1   6        2.21        1.75      2.17 o 
  -3   1   6        8.73        9.40      3.76 o 
  -2   1   6       18.57       17.82      1.11 o 
  -1   1   6      941.50     1036.49      6.99 o 
   0   1   6        1.74        1.44      1.20 o 
   1   1   6      280.71      262.95      4.96 o 
   2   1   6      500.38      525.42      7.51 o 
   3   1   6      108.67       95.83      3.67 o 
   4   1   6      645.90      596.14      9.63 o 
   5   1   6      119.48      102.12      6.00 o 
   6   1   6        0.38       -1.56      3.25 o 
   7   1   6        0.08        2.66      4.12 o 
  -8   2   6       11.21        5.46      4.55 o 
  -7   2   6        3.25        0.77      3.70 o 
  -6   2   6        0.20       -5.30      5.30 o 
  -5   2   6        0.14       -0.34      2.61 o 
  -4   2   6       22.75       13.64      2.89 o 
  -3   2   6       24.20       27.25      1.67 o 
  -2   2   6       60.71       55.12      3.53 o 
  -1   2   6        3.03        5.23      2.35 o 
   0   2   6      242.03      342.50      7.97 o 
   1   2   6        3.15        4.97      1.95 o 
   2   2   6       21.37       22.82      2.92 o 
   3   2   6        0.54        3.39      2.63 o 
   4   2   6        0.90        1.29      2.80 o 
   5   2   6      338.95      333.09      4.70 o 
   6   2   6        1.00        4.58      4.30 o 
   7   2   6       13.72       20.64      4.11 o 
  -8   3   6        0.03       -1.12      3.06 o 
  -7   3   6        1.97        2.74      3.53 o 
  -6   3   6       10.56        5.73      5.49 o 
  -5   3   6        0.29       -0.41      3.72 o 
  -4   3   6       61.80       55.59      2.58 o 
  -3   3   6       15.45       14.90      2.06 o 
  -2   3   6       22.16       17.89      1.66 o 
  -1   3   6      413.28      430.44     18.75 o 
   0   3   6      163.73      159.81      4.29 o 
   1   3   6       19.48       17.45      3.00 o 
   2   3   6      112.92      107.96      5.26 o 
   3   3   6      123.78      123.71      3.92 o 
   4   3   6      256.21      246.27      5.88 o 
   5   3   6       11.76        8.43      2.94 o 
   6   3   6        9.80       12.05      4.53 o 
   7   3   6        8.45        8.79      4.09 o 
  -8   4   6        3.67        3.93      2.95 o 
  -7   4   6       23.52       24.28      2.96 o 
  -6   4   6      115.04      118.79      4.27 o 
  -5   4   6        1.08        0.25      3.26 o 
  -4   4   6      258.58      254.37      6.25 o 
  -3   4   6        4.29        4.53      2.33 o 
  -2   4   6      201.04      215.10      5.06 o 
  -1   4   6       24.52       21.22      2.71 o 
   0   4   6      217.80      214.09      7.14 o 
   1   4   6        2.08        8.19      2.55 o 
   2   4   6      469.79      443.71     10.35 o 
   3   4   6       19.82       19.34      2.81 o 
   4   4   6       18.04       18.17      2.92 o 
   5   4   6      165.80      163.84      6.88 o 
   6   4   6        0.68       -0.88      2.92 o 
   7   4   6       39.31       42.86      3.55 o 
  -8   5   6       84.68       83.42      3.09 o 
  -7   5   6        0.17       -0.54      2.65 o 
  -6   5   6       39.73       33.60      3.75 o 
  -5   5   6       91.09       95.07      4.98 o 
  -4   5   6       20.14       22.59      2.44 o 
  -3   5   6       80.27       70.89      3.74 o 
  -2   5   6       71.59       68.13      4.38 o 
  -1   5   6       14.39        9.14      2.71 o 
   0   5   6      556.04      556.48     11.95 o 
   1   5   6      775.86      841.38     14.90 o 
   2   5   6      167.19      190.14      7.30 o 
   3   5   6      114.66      104.73      5.50 o 
   4   5   6       12.30       13.73      2.38 o 
   5   5   6       86.55       77.90      3.38 o 
   6   5   6       59.06       64.75      3.99 o 
  -7   6   6        0.54        0.47      3.09 o 
  -6   6   6        5.41        5.27      3.37 o 
  -5   6   6       14.24       13.12      2.53 o 
  -4   6   6      156.63      153.83      4.41 o 
  -3   6   6      300.86      273.45     17.19 o 
  -2   6   6      288.90      270.37      5.93 o 
  -1   6   6        0.43        2.56      2.90 o 
   0   6   6      696.53      753.71     13.38 o 
   1   6   6        0.95       -2.21      3.63 o 
   2   6   6      112.01      108.21      5.64 o 
   3   6   6        6.63        2.21      3.74 o 
   4   6   6       10.78       11.21      2.55 o 
   5   6   6        2.53       -0.46      4.05 o 
   6   6   6        1.81        0.99      3.69 o 
  -7   7   6        5.78        5.94      3.51 o 
  -6   7   6        2.82        4.79      4.37 o 
  -5   7   6       37.44       35.94      2.88 o 
  -4   7   6        7.64        6.42      2.52 o 
  -3   7   6        4.22        1.15      2.72 o 
  -2   7   6       72.36       70.39      3.55 o 
  -1   7   6        4.19        8.04      4.65 o 
   0   7   6      167.07      164.71      9.99 o 
   1   7   6       79.20       79.00      5.04 o 
   2   7   6       51.42       52.64      3.27 o 
   3   7   6       48.26       49.49      2.55 o 
   4   7   6       52.29       54.08      2.33 o 
   5   7   6        1.66       -3.61      4.05 o 
   6   7   6        3.06        0.24      3.25 o 
  -6   8   6       31.72       30.46      3.68 o 
  -5   8   6        3.01        4.53      2.98 o 
  -4   8   6       67.77       69.70      3.34 o 
  -3   8   6       77.77       65.62      2.66 o 
  -2   8   6      214.12      202.86      3.67 o 
  -1   8   6        0.57        7.83      4.46 o 
   0   8   6      329.96      331.23      9.54 o 
   1   8   6       75.44       65.47      3.93 o 
   2   8   6      219.80      214.01      3.74 o 
   3   8   6        0.52        3.21      2.71 o 
   4   8   6        6.80        6.17      2.14 o 
   5   8   6        0.68        1.27      3.18 o 
  -5   9   6       83.48       81.70      2.81 o 
  -4   9   6       22.62       24.36      2.28 o 
  -3   9   6       56.69       54.68      3.01 o 
  -2   9   6       13.87       16.97      3.23 o 
  -1   9   6       18.26       17.84      4.57 o 
   0   9   6       63.26       58.82      4.17 o 
   1   9   6       11.52       11.74      3.47 o 
   2   9   6       10.01       12.05      3.93 o 
   3   9   6       43.52       46.80      2.81 o 
   4   9   6       45.85       52.21      2.42 o 
  -4  10   6       23.94       27.07      2.48 o 
  -3  10   6        0.54       -0.88      2.42 o 
  -2  10   6        0.64        5.31      3.80 o 
  -1  10   6        0.49       -1.36      3.05 o 
   0  10   6       88.68       86.53      3.90 o 
   1  10   6        0.22        2.53      2.28 o 
   2  10   6       34.49       41.55      2.18 o 
   3  10   6       30.33       31.68      1.83 o 
  -2  11   6       15.76       15.29      2.93 o 
  -1  11   6       14.82       16.07      2.52 o 
   0  11   6        0.14        0.50      2.65 o 
   1  11   6       11.10       14.30      2.36 o 
  -8   1   7       11.93       10.03      3.19 o 
  -7   1   7        4.72        5.47      2.86 o 
  -6   1   7       54.22       46.58      3.63 o 
  -5   1   7       34.32       31.46      3.02 o 
  -4   1   7      106.38      131.63     30.01 o 
  -3   1   7      529.70      518.38     19.70 o 
  -2   1   7      655.78      733.75      5.85 o 
  -1   1   7       29.52       30.38      1.39 o 
   0   1   7       26.36       30.97      1.38 o 
   1   1   7      223.35      235.75      5.11 o 
   2   1   7       30.21       27.96      2.50 o 
   3   1   7       48.01       45.33      2.34 o 
   4   1   7       78.35       67.72      5.21 o 
   5   1   7       26.48       27.19      2.74 o 
   6   1   7       40.21       43.51      4.37 o 
  -8   2   7        2.95        8.14      4.13 o 
  -7   2   7        6.78        8.03      2.82 o 
  -6   2   7       30.62       40.30      2.95 o 
  -5   2   7        1.17        5.27      3.28 o 
  -4   2   7      231.32      212.24      6.91 o 
  -3   2   7       97.44       83.65      3.07 o 
  -2   2   7      933.02      901.28     14.94 o 
  -1   2   7      291.90      330.25      4.96 o 
   0   2   7      522.59      541.62     15.12 o 
   1   2   7       26.16       28.26      2.30 o 
   2   2   7     1666.06     1744.08     21.74 o 
   3   2   7       34.84       24.82      2.39 o 
   4   2   7      164.67      151.35      4.68 o 
   5   2   7        7.28        5.16      3.34 o 
   6   2   7        2.47       -0.53      4.10 o 
   7   2   7       22.67       21.23      3.40 o 
  -8   3   7       25.42       31.91      3.05 o 
  -7   3   7        3.21        8.60      3.33 o 
  -6   3   7       47.66       46.38      3.05 o 
  -5   3   7        8.05        7.87      3.20 o 
  -4   3   7       52.53       52.00      4.04 o 
  -3   3   7       82.48       79.69      2.89 o 
  -2   3   7        5.20        8.98      2.11 o 
  -1   3   7      360.41      385.25     31.68 o 
   0   3   7        1.51       -1.73      3.61 o 
   1   3   7       25.82       20.36      3.63 o 
   2   3   7      160.32      156.66     11.63 o 
   3   3   7      845.51      767.07     10.06 o 
   4   3   7       30.27       26.79      2.72 o 
   5   3   7      171.03      165.32      3.89 o 
   6   3   7       32.57       40.63      3.77 o 
   7   3   7        9.02       10.73      3.38 o 
  -8   4   7        4.86        0.97      2.85 o 
  -7   4   7       15.81       18.76      4.54 o 
  -6   4   7       18.64       13.05      5.05 o 
  -5   4   7       50.24       52.66      6.62 o 
  -4   4   7      102.54      107.39      9.70 o 
  -3   4   7       36.52       34.50      3.12 o 
  -2   4   7      136.89      131.03      3.40 o 
  -1   4   7      151.80      158.89      4.62 o 
   0   4   7       63.61       63.41      4.26 o 
   1   4   7       18.21       15.67      4.65 o 
   2   4   7        5.91       10.16      4.25 o 
   3   4   7       45.06       40.37      2.91 o 
   4   4   7       63.67       56.66      3.53 o 
   5   4   7       44.60       38.12      2.63 o 
   6   4   7        1.48       -1.54      3.85 o 
  -7   5   7        0.03        1.56      4.17 o 
  -6   5   7        6.23        2.52      5.85 o 
  -5   5   7       67.15       63.08      2.93 o 
  -4   5   7       35.72       35.45      3.05 o 
  -3   5   7       14.60       17.14      3.19 o 
  -2   5   7      264.59      262.48      8.69 o 
  -1   5   7       14.99        8.60      3.92 o 
   0   5   7       18.40       13.83      4.66 o 
   1   5   7       81.70       87.34      4.54 o 
   2   5   7        3.08        4.30      5.43 o 
   3   5   7       37.10       32.29      2.20 o 
   4   5   7       48.44       44.68      3.06 o 
   5   5   7       17.62       15.65      2.92 o 
   6   5   7        4.83       -0.40      3.73 o 
  -7   6   7        0.40        0.98      2.73 o 
  -6   6   7       15.18       16.27      3.08 o 
  -5   6   7       27.38       34.68      2.51 o 
  -4   6   7      116.50      112.55      2.90 o 
  -3   6   7        0.36       -0.57      2.71 o 
  -2   6   7      602.71      609.94     10.83 o 
  -1   6   7       40.99       40.55      4.14 o 
   0   6   7      897.51      935.92     24.59 o 
   1   6   7      123.07      123.40      5.94 o 
   2   6   7        3.93       -0.83      2.81 o 
   3   6   7        0.84        5.01      2.56 o 
   4   6   7       11.55       16.82      2.44 o 
   5   6   7        0.76       -0.66      3.53 o 
  -6   7   7      100.49      100.48      5.04 o 
  -5   7   7        7.45        5.34      2.56 o 
  -4   7   7      114.37      103.30      3.97 o 
  -3   7   7        1.37        0.26      2.45 o 
  -2   7   7       70.38       77.09      2.89 o 
  -1   7   7      210.85      214.02      4.33 o 
   0   7   7      132.17      129.16      4.21 o 
   1   7   7      113.15      100.67      4.87 o 
   2   7   7        2.67        3.64      2.82 o 
   3   7   7       50.60       51.82      2.63 o 
   4   7   7      103.08      109.68      3.44 o 
   5   7   7        7.99        8.62      3.62 o 
  -6   8   7        7.42        7.44      3.32 o 
  -5   8   7       83.96       80.85      3.00 o 
  -4   8   7        0.11        0.93      2.37 o 
  -3   8   7       11.96       14.46      2.22 o 
  -2   8   7       94.41      100.91      5.35 o 
  -1   8   7        4.35        2.23      3.05 o 
   0   8   7       42.55       42.21      3.72 o 
   1   8   7        6.53        6.75      3.49 o 
   2   8   7      100.53       97.18      3.70 o 
   3   8   7        1.54        3.57      1.78 o 
   4   8   7       34.56       28.25      3.65 o 
  -5   9   7       20.47       19.02      3.20 o 
  -4   9   7        0.18        2.24      3.52 o 
  -3   9   7        1.99        0.55      2.66 o 
  -2   9   7        1.86        2.31      2.78 o 
  -1   9   7        7.13        7.82      3.21 o 
   0   9   7        3.82        7.39      3.20 o 
   1   9   7        0.76        4.47      3.17 o 
   2   9   7        0.15        0.06      2.90 o 
   3   9   7       11.83        9.82      3.37 o 
  -3  10   7        0.38        4.33      2.27 o 
  -2  10   7       42.52       42.23      3.61 o 
  -1  10   7        9.76        9.88      3.40 o 
   0  10   7       26.50       32.83      2.58 o 
   1  10   7        0.05        1.36      3.17 o 
   2  10   7       16.72       13.85      4.06 o 
  -8   0   8        3.08        0.72      3.92 o 
  -7   0   8        9.30        5.54      4.62 o 
  -6   0   8        0.14        3.27      4.96 o 
  -5   0   8      288.58      248.46      8.61 o 
  -4   0   8        0.37       -2.63      3.41 o 
  -3   0   8      499.09      546.27      7.95 o 
  -2   0   8       41.34       38.52      2.29 o 
  -1   0   8      265.32      251.60     15.77 o 
   0   0   8     1489.40     1465.73     13.20 o 
   1   0   8        1.17        9.63      4.03 o 
   2   0   8       43.43       55.73      4.27 o 
   3   0   8       24.84       23.71      5.68 o 
   4   0   8       13.08       21.65      5.16 o 
  -8   1   8        7.36       13.30      2.80 o 
  -7   1   8        0.16        0.13      3.74 o 
  -6   1   8       64.07       58.90      3.61 o 
  -5   1   8       35.68       27.86      4.04 o 
  -4   1   8      305.74      288.34      7.38 o 
  -3   1   8        7.64        9.57      1.74 o 
  -2   1   8      134.69      131.64      2.47 o 
  -1   1   8        0.37        0.07      1.63 o 
   0   1   8       86.81      101.42      2.85 o 
   1   1   8       77.00       80.99      3.28 o 
   2   1   8      216.54      207.33      7.91 o 
   3   1   8       56.61       51.65      3.26 o 
   4   1   8       20.94       22.99      3.23 o 
   5   1   8       26.90       32.87      4.55 o 
   6   1   8       44.79       43.22      3.71 o 
  -8   2   8        0.20       -2.57      3.76 o 
  -7   2   8        0.48        1.59      2.73 o 
  -6   2   8        8.67        9.05      3.55 o 
  -5   2   8       43.96       40.22      3.29 o 
  -4   2   8      102.22       97.81      3.60 o 
  -3   2   8       86.84       74.44      2.90 o 
  -2   2   8        5.33        7.41      1.73 o 
  -1   2   8        1.15        3.38      1.56 o 
   0   2   8        5.02        8.72      2.91 o 
   1   2   8      107.98       91.07      6.24 o 
   2   2   8      316.17      288.46      9.42 o 
   3   2   8      334.17      322.09      8.38 o 
   4   2   8        6.27       -0.26      3.13 o 
   5   2   8        0.03        0.64      3.00 o 
   6   2   8       14.83       16.03      3.50 o 
  -7   3   8       21.37       20.53      3.26 o 
  -6   3   8        0.49        1.96      2.91 o 
  -5   3   8        0.16        3.75      3.15 o 
  -4   3   8       27.32       25.91      6.19 o 
  -3   3   8        0.08       -0.94      3.29 o 
  -2   3   8       17.38       18.62      2.07 o 
  -1   3   8      121.19      122.90      2.85 o 
   0   3   8      392.13      376.69      7.06 o 
   1   3   8       19.09       20.19      3.23 o 
   2   3   8       12.77       18.05      4.97 o 
   3   3   8       20.56       15.83      4.86 o 
   4   3   8       33.52       39.86      3.21 o 
   5   3   8       23.44       23.75      3.19 o 
   6   3   8        0.98        4.46      3.43 o 
  -7   4   8       32.51       38.61      3.77 o 
  -6   4   8       13.37       16.45      4.73 o 
  -5   4   8       40.91       39.71      3.04 o 
  -4   4   8      372.42      351.42      7.35 o 
  -3   4   8      146.56      141.57      4.58 o 
  -2   4   8      483.40      497.87      8.40 o 
  -1   4   8      163.21      167.37      5.04 o 
   0   4   8      222.26      230.30      5.70 o 
   1   4   8      359.15      325.33     10.29 o 
   2   4   8      264.34      272.32      6.12 o 
   3   4   8      161.86      144.75      4.46 o 
   4   4   8       65.34       64.98      3.26 o 
   5   4   8        0.17       -0.78      2.33 o 
   6   4   8       23.49       30.61      3.52 o 
  -7   5   8        7.19        5.23      3.56 o 
  -6   5   8      125.14      132.18      6.38 o 
  -5   5   8        1.28        4.71      3.45 o 
  -4   5   8      207.96      210.78      4.05 o 
  -3   5   8       39.55       41.30      2.57 o 
  -2   5   8      637.19      628.37     12.32 o 
  -1   5   8       16.10       16.90      3.20 o 
   0   5   8        2.96        7.08      3.17 o 
   2   5   8        0.96        3.12      2.62 o 
   3   5   8        8.82       11.01      3.00 o 
   4   5   8        3.05        7.76      2.79 o 
   5   5   8       33.76       48.46      4.94 o 
  -6   6   8       21.18       20.62      2.97 o 
  -5   6   8        5.16        1.65      3.03 o 
  -4   6   8       15.36       16.40      2.35 o 
  -3   6   8       50.97       51.67      2.47 o 
  -2   6   8       13.30       14.29      2.80 o 
  -1   6   8       23.90       28.71      2.43 o 
   0   6   8       19.28       23.30      3.28 o 
   1   6   8        1.30        1.00      3.65 o 
   2   6   8      114.78      116.06      3.28 o 
   3   6   8        8.43        7.87      2.72 o 
   4   6   8       13.03       18.11      2.57 o 
   5   6   8        2.38       -0.80      3.48 o 
  -6   7   8        1.81        4.45      2.36 o 
  -5   7   8        4.55        3.26      2.28 o 
  -4   7   8        0.90        2.69      2.18 o 
  -3   7   8        0.67       -1.89      2.70 o 
  -2   7   8       28.85       35.01      7.82 o 
  -1   7   8        6.08        6.70      2.77 o 
   0   7   8        7.46        6.54      4.19 o 
   1   7   8        0.76       -1.14      3.32 o 
   2   7   8       59.16       54.46      2.71 o 
   3   7   8        2.41        0.63      2.65 o 
   4   7   8        4.17       12.58      3.75 o 
  -5   8   8        1.11       -1.94      4.91 o 
  -4   8   8        7.53        7.86      3.27 o 
  -3   8   8       23.18       19.54      2.74 o 
  -2   8   8       42.12       38.89      2.35 o 
  -1   8   8       61.82       61.45      2.57 o 
   0   8   8        5.97        8.47      2.41 o 
   1   8   8       14.24       13.89      3.18 o 
   2   8   8       50.81       62.07      4.44 o 
   3   8   8        0.41        0.93      3.49 o 
  -4   9   8       50.61       53.74      3.01 o 
  -3   9   8       29.63       25.76      2.55 o 
  -2   9   8       62.72       64.91      2.19 o 
  -1   9   8       82.51       96.37      2.74 o 
   0   9   8       53.72       62.38      5.46 o 
   1   9   8        7.21       11.17      2.73 o 
   2   9   8        1.77        3.31      3.25 o 
  -1  10   8       13.96       16.41      2.82 o 
   0  10   8       28.13       25.49      2.84 o 
  -7   1   9       24.63       25.85      3.63 o 
  -6   1   9        3.05        8.39      3.37 o 
  -5   1   9       26.93       32.11      3.69 o 
  -4   1   9       13.57        4.21      5.08 o 
  -3   1   9       10.48        8.68      2.07 o 
  -2   1   9      459.59      435.01      4.98 o 
  -1   1   9       15.23       16.80      1.66 o 
   0   1   9       15.50       16.80      2.32 o 
   1   1   9      310.83      286.89      9.86 o 
   2   1   9        1.04        1.98      2.80 o 
   3   1   9       21.20       21.98      3.06 o 
   4   1   9        2.90       -0.37      4.46 o 
  -7   2   9       35.23       38.43      2.97 o 
  -6   2   9        3.73        2.29      3.47 o 
  -5   2   9      111.42      100.49      5.75 o 
  -4   2   9        0.53        4.63      5.09 o 
  -3   2   9      169.97      152.12      3.94 o 
  -2   2   9        9.22       11.22      2.32 o 
  -1   2   9       69.84       67.88      2.03 o 
   0   2   9        0.55       -1.05      2.56 o 
   1   2   9      172.35      166.46      4.80 o 
   2   2   9       70.16       75.39      3.43 o 
   3   2   9       40.74       26.03      3.59 o 
   4   2   9      144.91      164.59      6.55 o 
   5   2   9       15.90       20.61      3.82 o 
  -7   3   9        1.76       -2.42      2.90 o 
  -6   3   9      227.97      240.65      5.41 o 
  -5   3   9        2.06        6.61      2.77 o 
  -4   3   9      472.82      478.75     23.79 o 
  -3   3   9      102.31      102.08      4.06 o 
  -2   3   9       77.05       74.86      2.82 o 
  -1   3   9        1.51        1.75      2.67 o 
   0   3   9      627.53      614.98     25.74 o 
   1   3   9      148.46      130.23      4.24 o 
   2   3   9       36.96       32.52      3.38 o 
   3   3   9        4.80       12.44      3.13 o 
   4   3   9        1.12       -3.02      4.44 o 
   5   3   9       39.57       43.82      4.00 o 
  -7   4   9        6.60        5.51      3.38 o 
  -6   4   9        9.57       13.26      2.83 o 
  -5   4   9       64.96       70.97      2.80 o 
  -4   4   9       96.80       93.96      5.13 o 
  -3   4   9        7.87        3.88      4.48 o 
  -2   4   9       45.69       50.24      3.47 o 
  -1   4   9       24.20       23.23      2.97 o 
   0   4   9      274.66      260.92      6.07 o 
   1   4   9      111.21      116.25      3.34 o 
   2   4   9       19.84       19.59      3.47 o 
   3   4   9        0.27       -1.77      5.82 o 
   4   4   9       45.37       47.05      2.93 o 
   5   4   9        3.02        4.25      3.82 o 
  -6   5   9       56.63       56.09      3.96 o 
  -5   5   9        2.72        3.17      2.48 o 
  -4   5   9      142.90      148.55      3.23 o 
  -3   5   9        8.04        8.90      2.40 o 
  -2   5   9      105.92       99.04      3.16 o 
  -1   5   9       79.47       75.97      2.89 o 
   0   5   9        1.94        3.59      2.54 o 
   1   5   9       46.69       47.86      2.66 o 
   2   5   9        5.17        0.81      3.30 o 
   3   5   9       11.37       20.97      7.46 o 
   4   5   9        1.96       -2.99      3.58 o 
  -6   6   9        0.33        4.44      3.42 o 
  -5   6   9       22.32       24.54      3.81 o 
  -4   6   9        7.95       10.46      2.66 o 
  -3   6   9       15.48       14.33      2.23 o 
  -2   6   9        5.67        3.74      2.35 o 
  -1   6   9      156.07      159.03      4.62 o 
   0   6   9      146.37      145.03      3.11 o 
   1   6   9       17.61       19.27      2.52 o 
   2   6   9       81.72       79.38      3.60 o 
   3   6   9        7.03        6.64      3.97 o 
   4   6   9       41.31       45.77      3.61 o 
  -5   7   9        0.13       -2.38      2.38 o 
  -4   7   9       91.89       93.25      5.43 o 
  -3   7   9        5.56        2.10      3.45 o 
  -2   7   9       49.61       61.49      4.58 o 
  -1   7   9        3.14        2.87      2.39 o 
   0   7   9       57.55       56.10      2.25 o 
   1   7   9        1.32       -0.99      2.52 o 
   2   7   9       19.92       20.75      3.86 o 
   3   7   9       31.16       40.36      3.65 o 
  -4   8   9        0.27        1.52      2.35 o 
  -3   8   9       70.91       84.25      3.06 o 
  -2   8   9        4.71        5.41      2.63 o 
  -1   8   9       29.25       36.72      2.43 o 
   0   8   9        1.51       -0.76      4.76 o 
   1   8   9       27.15       27.42      3.48 o 
   2   8   9       36.24       38.53      3.12 o 
  -2   9   9        9.70       10.80      3.13 o 
  -1   9   9        0.13       -0.12      4.49 o 
   0   9   9        5.48        7.26      2.23 o 
  -7   0  10        2.27       13.01      3.69 o 
  -6   0  10        8.72        9.25      4.25 o 
  -5   0  10       18.49       21.49      4.69 o 
  -4   0  10      146.22      142.32      6.40 o 
  -3   0  10       17.67       18.11      4.74 o 
  -2   0  10       14.54       14.02      4.20 o 
  -1   0  10      725.48      686.50     27.81 o 
   0   0  10       12.64       18.99      3.38 o 
   1   0  10      129.79      115.65     38.73 o 
   2   0  10      129.11      156.37      6.54 o 
   3   0  10       58.29       63.21      4.18 o 
  -7   1  10       14.84       19.12      3.56 o 
  -6   1  10       29.11       33.53      6.90 o 
  -5   1  10      100.74       96.11      3.92 o 
  -4   1  10       42.74       43.19      3.42 o 
  -3   1  10        5.20        4.07      2.72 o 
  -2   1  10      128.21      121.09     11.21 o 
  -1   1  10        9.72        6.29      2.80 o 
   0   1  10       69.88       58.72      3.44 o 
   1   1  10       19.21        7.92      4.57 o 
   2   1  10       14.87       24.77      5.03 o 
   3   1  10        5.77        7.41      4.05 o 
   4   1  10       54.38       60.05      3.98 o 
  -6   2  10       89.13       90.66      4.84 o 
  -5   2  10        6.19        5.87      4.46 o 
  -4   2  10       11.98        5.07      4.75 o 
  -3   2  10        6.61       -1.84      3.55 o 
  -2   2  10        1.15       -3.42      3.42 o 
  -1   2  10       50.79       46.08      2.30 o 
   0   2  10      102.67       85.95      5.12 o 
   1   2  10        2.88        2.69      3.25 o 
   2   2  10        6.33        4.64      3.32 o 
   3   2  10        1.69        0.88      2.96 o 
   4   2  10        2.10        6.81      3.80 o 
  -6   3  10       36.42       40.51      3.67 o 
  -5   3  10        8.37        4.73      3.23 o 
  -4   3  10       59.08       60.92      4.70 o 
  -3   3  10       27.51       24.11      3.44 o 
  -2   3  10       50.03       43.97      2.85 o 
  -1   3  10        0.01        2.31      2.66 o 
   0   3  10        9.58        7.29      2.80 o 
   1   3  10        0.99        6.26      2.88 o 
   2   3  10       25.90       27.39      4.13 o 
   3   3  10        0.73       -2.95      3.83 o 
   4   3  10        0.83        5.41      3.50 o 
  -6   4  10      139.29      129.06     16.91 o 
  -5   4  10        6.91        9.25      2.89 o 
  -4   4  10       69.65       66.12      2.61 o 
  -3   4  10       14.25       20.68      4.12 o 
  -2   4  10       33.58       37.26      2.30 o 
  -1   4  10        8.74       11.52      2.52 o 
   0   4  10        5.14        4.68      3.22 o 
   1   4  10       19.28       18.13      2.54 o 
   2   4  10       53.63       53.92      3.25 o 
   3   4  10       54.93       65.44      4.14 o 
   4   4  10       39.82       47.31      3.42 o 
  -5   5  10       21.30       24.36      2.73 o 
  -4   5  10       25.51       29.32      2.48 o 
  -3   5  10       22.24       20.10      2.15 o 
  -2   5  10      449.49      468.00      7.72 o 
  -1   5  10       99.68      100.46      3.11 o 
   0   5  10       85.20       85.63      6.53 o 
   1   5  10        0.06       -2.24      2.51 o 
   2   5  10       65.91       69.27      3.95 o 
   3   5  10        6.03        5.38      3.50 o 
  -5   6  10        0.36       -3.15      3.55 o 
  -4   6  10        0.11        1.87      2.06 o 
  -3   6  10       17.15       18.53      2.27 o 
  -2   6  10        2.37        2.71      2.64 o 
  -1   6  10      109.41      115.12      7.48 o 
   0   6  10       15.71       14.68      2.36 o 
   1   6  10        5.31        2.22      2.29 o 
   2   6  10       17.67       19.80      3.52 o 
   3   6  10       34.10       36.01      3.19 o 
  -4   7  10        7.50       16.65      3.32 o 
  -3   7  10        7.71        6.75      2.20 o 
  -2   7  10        7.63        8.79      2.50 o 
  -1   7  10        2.29        1.10      2.69 o 
   0   7  10        4.37        7.69      2.50 o 
   1   7  10        6.04        4.80      3.20 o 
   2   7  10        0.18        4.45      2.97 o 
  -2   8  10        1.19        2.01      2.18 o 
  -1   8  10        2.98        7.08      2.22 o 
   0   8  10       24.81       27.17      2.15 o 
  -6   1  11        0.44        2.27      3.53 o 
  -5   1  11       20.86       24.73      4.12 o 
  -4   1  11        0.67        2.35      4.42 o 
  -3   1  11      154.38      138.29     11.74 o 
  -2   1  11       93.74       83.56      2.98 o 
  -1   1  11       94.49       72.09      4.44 o 
   0   1  11       45.19       22.90      4.72 o 
   1   1  11        3.29        3.23      2.41 o 
   2   1  11       81.61       88.25      4.67 o 
   3   1  11        6.54       14.00      3.75 o 
  -5   2  11        6.04        7.61      3.76 o 
  -4   2  11       14.66       15.80      4.10 o 
  -3   2  11       33.57       39.57      2.74 o 
  -2   2  11       24.49       20.77      2.63 o 
  -1   2  11        9.37        9.48      2.49 o 
   0   2  11        0.96        0.53      2.45 o 
   1   2  11       46.82       41.59     21.94 o 
   2   2  11        5.58        2.05      4.00 o 
   3   2  11       34.84       29.53      3.52 o 
  -5   3  11        2.58        6.51      3.46 o 
  -4   3  11       36.10       42.84      3.86 o 
  -3   3  11        0.31       -1.23      3.03 o 
  -2   3  11        3.58        4.41      2.39 o 
  -1   3  11       13.05       13.04      2.35 o 
   0   3  11       47.14       44.89      2.82 o 
   1   3  11        6.91        6.25      3.74 o 
   2   3  11      118.69      130.02      5.43 o 
   3   3  11        9.76       11.64      3.24 o 
  -5   4  11        0.48        3.56      3.25 o 
  -4   4  11       68.54       70.27      4.17 o 
  -3   4  11        0.02        0.00      2.80 o 
  -2   4  11      123.66      122.76      5.94 o 
  -1   4  11        0.03       -0.79      2.78 o 
   0   4  11        0.18        2.35      2.92 o 
   1   4  11        3.10       -0.41      3.68 o 
   2   4  11        0.44       -0.68      3.30 o 
   3   4  11       24.98       28.65      3.23 o 
  -4   5  11       17.30       17.04      2.38 o 
  -3   5  11       10.11       11.71      2.10 o 
  -2   5  11        0.66       -0.40      2.73 o 
  -1   5  11       14.27       11.38      2.75 o 
   0   5  11       21.82       14.77      3.37 o 
   1   5  11        0.41        0.17      3.68 o 
   2   5  11        0.45       -3.10      3.16 o 
  -3   6  11       25.26       23.80      2.39 o 
  -2   6  11        2.38        5.77      2.29 o 
  -1   6  11        5.81        2.17      2.47 o 
   0   6  11        1.44        2.21      2.55 o 
   1   6  11       34.34       31.52      3.21 o 
  -4   0  12      107.62      111.35      5.73 o 
  -3   0  12       51.06       39.03      5.36 o 
  -2   0  12       36.92       37.56      5.36 o 
  -1   0  12        1.14        3.95      5.47 o 
   0   0  12       40.72       54.52     22.19 o 
  -4   1  12        1.37        1.73      2.58 o 
  -3   1  12       44.72       42.52      3.57 o 
  -2   1  12        3.48        2.42      3.87 o 
  -1   1  12       16.81       11.67      3.93 o 
   1   1  12       10.70       13.38      3.21 o 
  -4   2  12        2.28        2.07      2.49 o 
  -3   2  12       14.03       11.55      2.88 o 
  -2   2  12        0.17        6.35      3.81 o 
  -1   2  12        2.34       -2.55      2.60 o 
   0   2  12        0.27        0.98      2.79 o 
   1   2  12        0.01       -3.09      3.09 o 
  -4   3  12       24.10       24.77      3.02 o 
  -3   3  12        2.37        6.08      3.59 o 
  -2   3  12       18.24       13.09      3.65 o 
  -1   3  12        7.76        4.71      3.47 o 
   0   3  12       15.18       16.93      3.00 o 
   1   3  12        0.02        3.18      3.37 o 
  -2   4  12       15.07       13.51      3.26 o 
  -1   4  12        9.16       15.05      3.33 o 
   0   4  12       23.06       19.36      3.06 o 
   1   4  12       18.34       14.08      2.84 o 
  -1   5  12       17.33       19.73      3.10 o 
                                                 
